# Supplementary material for: Construction of pillar[4]arene[1]quinone–1,10-dibromodecane pseudorotaxanes in solution and in the solid state
Source: Beilstein J Org Chem. 2020 Dec 2;16:2954–9. doi: 10.3762/bjoc.16.245 (PMC7722622; doi:10.3762/bjoc.16.245)
Supplement: File 2 — CIF file for the complex between H and G. [file Beilstein_J_Org_Chem-16-2954-s002.cif]

data_181205_p5q_10br_0ma
_audit_creation_date               2018-12-05
_audit_creation_method
;
Olex2 1.2
(compiled 2018.05.29 svn.r3508 for OlexSys, GUI svn.r5506)
;
_shelx_SHELXL_version_number       '2016/6'
_audit_contact_author_address      ?
_audit_contact_author_email        ?
_audit_contact_author_name         ''
_audit_contact_author_phone        ?
_publ_contact_author_id_orcid      ?
_publ_section_references
;
Dolomanov, O.V., Bourhis, L.J., Gildea, R.J, Howard, J.A.K. & Puschmann, H.
 (2009), J. Appl. Cryst. 42, 339-341.

Sheldrick, G.M. (2015). Acta Cryst. A71, 3-8.

Sheldrick, G.M. (2015). Acta Cryst. C71, 3-8.
;
_chemical_name_common              ?
_chemical_name_systematic          ?
_chemical_formula_moiety           'C5 H10 Br, C51 H60 O10'
_chemical_formula_sum              'C56 H70 Br O10'
_chemical_formula_weight           983.03
_chemical_melting_point            ?
loop_
  _atom_type_symbol
  _atom_type_description
  _atom_type_scat_dispersion_real
  _atom_type_scat_dispersion_imag
  _atom_type_scat_source
 'C' 'C' 0.0033 0.0016 'International Tables Vol C Tables 4.2.6.8 and 6.1.1.4'
 'H' 'H' 0.0000 0.0000 'International Tables Vol C Tables 4.2.6.8 and 6.1.1.4'
 'Br' 'Br' -0.2901 2.4595
 'International Tables Vol C Tables 4.2.6.8 and 6.1.1.4'
 'O' 'O' 0.0106 0.0060 'International Tables Vol C Tables 4.2.6.8 and 6.1.1.4'

_shelx_space_group_comment
;
The symmetry employed for this shelxl refinement is uniquely defined
by the following loop, which should always be used as a source of
symmetry information in preference to the above space-group names.
They are only intended as comments.
;
_space_group_crystal_system        'monoclinic'
_space_group_IT_number             14
_space_group_name_H-M_alt          'P 1 21/c 1'
_space_group_name_Hall             '-P 2ybc'
loop_
  _space_group_symop_operation_xyz
 'x, y, z'
 '-x, y+1/2, -z+1/2'
 '-x, -y, -z'
 'x, -y-1/2, z-1/2'

_cell_length_a                     17.4426(6)
_cell_length_b                     19.3528(8)
_cell_length_c                     15.3931(4)
_cell_angle_alpha                  90
_cell_angle_beta                   96.8000(10)
_cell_angle_gamma                  90
_cell_volume                       5159.6(3)
_cell_formula_units_Z              4
_cell_measurement_reflns_used      9986
_cell_measurement_temperature      170(2)
_cell_measurement_theta_max        27.40
_cell_measurement_theta_min        2.35
_shelx_estimated_absorpt_T_max     0.907
_shelx_estimated_absorpt_T_min     0.762
_exptl_absorpt_coefficient_mu      0.854
_exptl_absorpt_correction_T_max    0.7456
_exptl_absorpt_correction_T_min    0.6858
_exptl_absorpt_correction_type     multi-scan
_exptl_absorpt_process_details
;
SADABS-2016/2 (Bruker,2016/2) was used for absorption correction.
wR2(int) was 0.0672 before and 0.0511 after correction.
The Ratio of minimum to maximum transmission is 0.9198.
The \l/2 correction factor is Not present.
;
_exptl_absorpt_special_details     ?
_exptl_crystal_colour              red
_exptl_crystal_colour_primary      red
_exptl_crystal_density_diffrn      1.265
_exptl_crystal_density_meas        ?
_exptl_crystal_density_method      ?
_exptl_crystal_description         block
_exptl_crystal_F_000               2084
_exptl_crystal_size_max            0.336
_exptl_crystal_size_mid            0.139
_exptl_crystal_size_min            0.116
_exptl_transmission_factor_max     ?
_exptl_transmission_factor_min     ?
_diffrn_reflns_av_R_equivalents    0.0472
_diffrn_reflns_av_unetI/netI       0.0465
_diffrn_reflns_Laue_measured_fraction_full  0.997
_diffrn_reflns_Laue_measured_fraction_max  0.996
_diffrn_reflns_limit_h_max         22
_diffrn_reflns_limit_h_min         -19
_diffrn_reflns_limit_k_max         20
_diffrn_reflns_limit_k_min         -25
_diffrn_reflns_limit_l_max         19
_diffrn_reflns_limit_l_min         -19
_diffrn_reflns_number              41520
_diffrn_reflns_point_group_measured_fraction_full  0.997
_diffrn_reflns_point_group_measured_fraction_max  0.996
_diffrn_reflns_theta_full          25.242
_diffrn_reflns_theta_max           27.492
_diffrn_reflns_theta_min           2.352
_diffrn_ambient_temperature        170.0
_diffrn_detector_area_resol_mean   ?
_diffrn_measured_fraction_theta_full  0.997
_diffrn_measured_fraction_theta_max  0.996
_diffrn_measurement_device_type    'Bruker APEX-II CCD'
_diffrn_measurement_method         '\f and \w scans'
_diffrn_radiation_type             MoK\a
_diffrn_radiation_wavelength       0.71073
_diffrn_source                     ?
_diffrn_standards_number           0
_reflns_Friedel_coverage           0.000
_reflns_Friedel_fraction_full      .
_reflns_Friedel_fraction_max       .
_reflns_number_gt                  8600
_reflns_number_total               11778
_reflns_special_details
;
 Reflections were merged by SHELXL according to the crystal
 class for the calculation of statistics and refinement.
 
 _reflns_Friedel_fraction is defined as the number of unique
 Friedel pairs measured divided by the number that would be
 possible theoretically, ignoring centric projections and
 systematic absences.
;
_reflns_threshold_expression       'I > 2\s(I)'
_computing_cell_refinement         'SAINT V8.38A (?, 2016)'
_computing_data_collection         ?
_computing_data_reduction          'SAINT V8.38A (?, 2016)'
_computing_molecular_graphics      'Olex2 (Dolomanov et al., 2009)'
_computing_publication_material    'Olex2 (Dolomanov et al., 2009)'
_computing_structure_refinement    'ShelXL (Sheldrick, 2015)'
_computing_structure_solution      'ShelXT (Sheldrick, 2015)'
_refine_diff_density_max           0.561
_refine_diff_density_min           -0.709
_refine_diff_density_rms           0.058
_refine_ls_extinction_coef         .
_refine_ls_extinction_method       none
_refine_ls_goodness_of_fit_ref     1.046
_refine_ls_hydrogen_treatment      constr
_refine_ls_matrix_type             full
_refine_ls_number_parameters       612
_refine_ls_number_reflns           11778
_refine_ls_number_restraints       0
_refine_ls_R_factor_all            0.0705
_refine_ls_R_factor_gt             0.0480
_refine_ls_restrained_S_all        1.046
_refine_ls_shift/su_max            0.001
_refine_ls_shift/su_mean           0.000
_refine_ls_structure_factor_coef   Fsqd
_refine_ls_weighting_details      
 'w=1/[\s^2^(Fo^2^)+(0.0638P)^2^+1.6502P] where P=(Fo^2^+2Fc^2^)/3'
_refine_ls_weighting_scheme        calc
_refine_ls_wR_factor_gt            0.1227
_refine_ls_wR_factor_ref           0.1350
_refine_special_details            ?
_olex2_refinement_description
;
1. Fixed Uiso
 At 1.2 times of:
  All C(H) groups, All C(H,H) groups
 At 1.5 times of:
  All C(H,H,H) groups
2.a Secondary CH2 refined with riding coordinates:
 C52(H52A,H52B), C53(H53A,H53B), C54(H54A,H54B), C55(H55A,H55B), C56(H56A,
 H56B), C1(H1A,H1B), C8(H8A,H8B), C15(H15A,H15B), C17(H17A,H17B), C19(H19A,
 H19B), C26(H26A,H26B), C28(H28A,H28B), C30(H30A,H30B), C37(H37A,H37B),
 C39(H39A,H39B), C41(H41A,H41B), C48(H48A,H48B), C50(H50A,H50B)
2.b Aromatic/amide H refined with riding coordinates:
 C3(H3), C6(H6), C10(H10), C13(H13), C21(H21), C24(H24), C32(H32), C35(H35),
 C43(H43), C46(H46)
2.c Idealised Me refined as rotating group:
 C16(H16A,H16B,H16C), C18(H18A,H18B,H18C), C27(H27A,H27B,H27C), C29(H29A,H29B,
 H29C), C38(H38A,H38B,H38C), C40(H40A,H40B,H40C), C49(H49A,H49B,H49C), C51(H51A,
 H51B,H51C)
;
_atom_sites_solution_hydrogens     geom
_atom_sites_solution_primary       dual
_atom_sites_solution_secondary     ?
loop_
  _atom_site_label
  _atom_site_type_symbol
  _atom_site_fract_x
  _atom_site_fract_y
  _atom_site_fract_z
  _atom_site_U_iso_or_equiv
  _atom_site_adp_type
  _atom_site_occupancy
  _atom_site_site_symmetry_order
  _atom_site_calc_flag
  _atom_site_refinement_flags_posn
  _atom_site_refinement_flags_adp
  _atom_site_refinement_flags_occupancy
  _atom_site_disorder_assembly
  _atom_site_disorder_group
 Br1 Br 0.14362(2) 0.48983(2) 0.19064(2) 0.06644(12) Uani 1 1 d . . . . .
 C52 C 0.24169(15) 0.52995(14) 0.23991(17) 0.0547(6) Uani 1 1 d . . . . .
 H52A H 0.276232 0.532411 0.193389 0.066 Uiso 1 1 calc R . . . .
 H52B H 0.232327 0.577832 0.258689 0.066 Uiso 1 1 calc R . . . .
 C53 C 0.28193(14) 0.49151(12) 0.31549(15) 0.0454(5) Uani 1 1 d . . . . .
 H53A H 0.290156 0.443145 0.297795 0.054 Uiso 1 1 calc R . . . .
 H53B H 0.248809 0.490727 0.363453 0.054 Uiso 1 1 calc R . . . .
 C54 C 0.35858(14) 0.52338(12) 0.34846(16) 0.0450(5) Uani 1 1 d . . . . .
 H54A H 0.350256 0.572484 0.362746 0.054 Uiso 1 1 calc R . . . .
 H54B H 0.392157 0.522133 0.300939 0.054 Uiso 1 1 calc R . . . .
 C55 C 0.40026(15) 0.48808(14) 0.42851(17) 0.0507(6) Uani 1 1 d . . . . .
 H55A H 0.405866 0.438399 0.415267 0.061 Uiso 1 1 calc R . . . .
 H55B H 0.367895 0.491651 0.476989 0.061 Uiso 1 1 calc R . . . .
 C56 C 0.47974(14) 0.51756(13) 0.45921(16) 0.0471(5) Uani 1 1 d . . . . .
 H56A H 0.474394 0.567433 0.471501 0.057 Uiso 1 1 calc R . . . .
 H56B H 0.512575 0.513099 0.411271 0.057 Uiso 1 1 calc R . . . .
 O1 O 0.32792(8) 0.30773(9) 0.47166(9) 0.0453(4) Uani 1 1 d . . . . .
 O2 O 0.17442(9) 0.27444(9) 0.15586(10) 0.0478(4) Uani 1 1 d . . . . .
 O3 O 0.26038(12) 0.53265(9) 0.60227(11) 0.0639(5) Uani 1 1 d . . . . .
 O4 O 0.04535(8) 0.38933(7) 0.37825(9) 0.0362(3) Uani 1 1 d . . . . .
 O5 O 0.34402(8) 0.73401(8) 0.38359(9) 0.0393(3) Uani 1 1 d . . . . .
 O6 O 0.04132(8) 0.64348(8) 0.36127(9) 0.0389(3) Uani 1 1 d . . . . .
 O7 O 0.45915(8) 0.60709(8) 0.13506(10) 0.0412(3) Uani 1 1 d . . . . .
 O8 O 0.15795(8) 0.70227(8) 0.08301(9) 0.0383(3) Uani 1 1 d . . . . .
 O9 O 0.46047(8) 0.36114(8) 0.20944(10) 0.0403(3) Uani 1 1 d . . . . .
 O10 O 0.23137(9) 0.46112(9) -0.03751(10) 0.0467(4) Uani 1 1 d . . . . .
 C1 C 0.33835(12) 0.27423(10) 0.16129(13) 0.0347(4) Uani 1 1 d . . . . .
 H1A H 0.309647 0.241898 0.119489 0.042 Uiso 1 1 calc R . . . .
 H1B H 0.390487 0.254877 0.178420 0.042 Uiso 1 1 calc R . . . .
 C2 C 0.29666(11) 0.28189(10) 0.24117(12) 0.0307(4) Uani 1 1 d . . . . .
 C3 C 0.33316(11) 0.29040(10) 0.32206(13) 0.0331(4) Uani 1 1 d . . . . .
 H3 H 0.388008 0.290161 0.330016 0.040 Uiso 1 1 calc R . . . .
 C4 C 0.29173(11) 0.30010(10) 0.39907(12) 0.0320(4) Uani 1 1 d . . . . .
 C5 C 0.20594(11) 0.29983(9) 0.38658(12) 0.0301(4) Uani 1 1 d . . . . .
 C6 C 0.16956(11) 0.29092(10) 0.30589(13) 0.0345(4) Uani 1 1 d . . . . .
 H6 H 0.114714 0.290348 0.298173 0.041 Uiso 1 1 calc R . . . .
 C7 C 0.21059(12) 0.28198(10) 0.22869(13) 0.0336(4) Uani 1 1 d . . . . .
 C8 C 0.16423(11) 0.31367(10) 0.46517(12) 0.0330(4) Uani 1 1 d . . . . .
 H8A H 0.193004 0.292359 0.517718 0.040 Uiso 1 1 calc R . . . .
 H8B H 0.112176 0.292606 0.456117 0.040 Uiso 1 1 calc R . . . .
 C9 C 0.15703(11) 0.39088(10) 0.47933(11) 0.0298(4) Uani 1 1 d . . . . .
 C10 C 0.21094(12) 0.42646(11) 0.53504(12) 0.0360(4) Uani 1 1 d . . . . .
 H10 H 0.253422 0.402158 0.565050 0.043 Uiso 1 1 calc R . . . .
 C11 C 0.20434(13) 0.49720(11) 0.54815(12) 0.0370(5) Uani 1 1 d . . . . .
 C12 C 0.14324(12) 0.53420(10) 0.50350(11) 0.0319(4) Uani 1 1 d . . . . .
 C13 C 0.08912(12) 0.49814(10) 0.44668(13) 0.0323(4) Uani 1 1 d . . . . .
 H13 H 0.046789 0.522371 0.416251 0.039 Uiso 1 1 calc R . . . .
 C14 C 0.09598(11) 0.42773(10) 0.43385(12) 0.0301(4) Uani 1 1 d . . . . .
 C15 C 0.2827(2) 0.50190(15) 0.68594(18) 0.0683(9) Uani 1 1 d . . . . .
 H15A H 0.267697 0.452539 0.684053 0.082 Uiso 1 1 calc R . . . .
 H15B H 0.339521 0.504469 0.699820 0.082 Uiso 1 1 calc R . . . .
 C16 C 0.2477(3) 0.5355(3) 0.7516(2) 0.1254(18) Uani 1 1 d . . . . .
 H16A H 0.191647 0.536861 0.735187 0.188 Uiso 1 1 calc GR . . . .
 H16B H 0.267612 0.582729 0.758695 0.188 Uiso 1 1 calc GR . . . .
 H16C H 0.259182 0.510316 0.806862 0.188 Uiso 1 1 calc GR . . . .
 C17 C -0.01137(11) 0.42491(11) 0.32031(13) 0.0341(4) Uani 1 1 d . . . . .
 H17A H 0.013072 0.461712 0.288384 0.041 Uiso 1 1 calc R . . . .
 H17B H -0.050597 0.446233 0.353383 0.041 Uiso 1 1 calc R . . . .
 C18 C -0.04805(15) 0.37150(14) 0.25741(17) 0.0562(6) Uani 1 1 d . . . . .
 H18A H -0.088998 0.393126 0.217403 0.084 Uiso 1 1 calc GR . . . .
 H18B H -0.070145 0.334531 0.290158 0.084 Uiso 1 1 calc GR . . . .
 H18C H -0.008881 0.352082 0.223746 0.084 Uiso 1 1 calc GR . . . .
 C19 C 0.13524(13) 0.61173(10) 0.51510(12) 0.0361(5) Uani 1 1 d . . . . .
 H19A H 0.164589 0.625779 0.571323 0.043 Uiso 1 1 calc R . . . .
 H19B H 0.080231 0.623180 0.517650 0.043 Uiso 1 1 calc R . . . .
 C20 C 0.16461(12) 0.65220(10) 0.44104(12) 0.0318(4) Uani 1 1 d . . . . .
 C21 C 0.24051(12) 0.67514(10) 0.44852(12) 0.0326(4) Uani 1 1 d . . . . .
 H21 H 0.273536 0.666653 0.501055 0.039 Uiso 1 1 calc R . . . .
 C22 C 0.26909(11) 0.71040(10) 0.38023(12) 0.0317(4) Uani 1 1 d . . . . .
 C23 C 0.22125(11) 0.72283(9) 0.30231(12) 0.0296(4) Uani 1 1 d . . . . .
 C24 C 0.14506(11) 0.70073(10) 0.29549(12) 0.0308(4) Uani 1 1 d . . . . .
 H24 H 0.111767 0.709591 0.243256 0.037 Uiso 1 1 calc R . . . .
 C25 C 0.11669(11) 0.66582(10) 0.36395(12) 0.0319(4) Uani 1 1 d . . . . .
 C26 C 0.39348(12) 0.72499(12) 0.46334(13) 0.0390(5) Uani 1 1 d . . . . .
 H26A H 0.400525 0.675192 0.476718 0.047 Uiso 1 1 calc R . . . .
 H26B H 0.370821 0.747312 0.512249 0.047 Uiso 1 1 calc R . . . .
 C27 C 0.46972(15) 0.75777(18) 0.45155(17) 0.0655(8) Uani 1 1 d . . . . .
 H27A H 0.491848 0.734866 0.403491 0.098 Uiso 1 1 calc GR . . . .
 H27B H 0.505065 0.752898 0.505631 0.098 Uiso 1 1 calc GR . . . .
 H27C H 0.461929 0.806903 0.437853 0.098 Uiso 1 1 calc GR . . . .
 C28 C -0.00940(12) 0.65433(13) 0.28389(14) 0.0427(5) Uani 1 1 d . . . . .
 H28A H 0.010058 0.630505 0.233969 0.051 Uiso 1 1 calc R . . . .
 H28B H -0.013857 0.704293 0.270455 0.051 Uiso 1 1 calc R . . . .
 C29 C -0.08698(13) 0.62528(13) 0.29965(16) 0.0479(5) Uani 1 1 d . . . . .
 H29A H -0.123933 0.631901 0.247205 0.072 Uiso 1 1 calc GR . . . .
 H29B H -0.105543 0.649275 0.349187 0.072 Uiso 1 1 calc GR . . . .
 H29C H -0.081767 0.575838 0.312774 0.072 Uiso 1 1 calc GR . . . .
 C30 C 0.25243(12) 0.75780(10) 0.22518(12) 0.0318(4) Uani 1 1 d . . . . .
 H30A H 0.211058 0.785814 0.192632 0.038 Uiso 1 1 calc R . . . .
 H30B H 0.295130 0.789278 0.247073 0.038 Uiso 1 1 calc R . . . .
 C31 C 0.28153(11) 0.70504(10) 0.16402(11) 0.0289(4) Uani 1 1 d . . . . .
 C32 C 0.35718(11) 0.68146(10) 0.17831(12) 0.0304(4) Uani 1 1 d . . . . .
 H32 H 0.390948 0.699803 0.225654 0.036 Uiso 1 1 calc R . . . .
 C33 C 0.38445(11) 0.63164(10) 0.12481(12) 0.0311(4) Uani 1 1 d . . . . .
 C34 C 0.33534(11) 0.60295(10) 0.05563(11) 0.0307(4) Uani 1 1 d . . . . .
 C35 C 0.26017(12) 0.62702(10) 0.04074(12) 0.0332(4) Uani 1 1 d . . . . .
 H35 H 0.226623 0.608739 -0.006836 0.040 Uiso 1 1 calc R . . . .
 C36 C 0.23239(11) 0.67748(10) 0.09389(12) 0.0318(4) Uani 1 1 d . . . . .
 C37 C 0.51557(13) 0.64236(13) 0.19186(17) 0.0487(6) Uani 1 1 d . . . . .
 H37A H 0.508296 0.633241 0.253637 0.058 Uiso 1 1 calc R . . . .
 H37B H 0.511985 0.692787 0.181360 0.058 Uiso 1 1 calc R . . . .
 C38 C 0.59307(15) 0.61528(15) 0.1722(2) 0.0708(9) Uani 1 1 d . . . . .
 H38A H 0.601032 0.627673 0.112205 0.106 Uiso 1 1 calc GR . . . .
 H38B H 0.594233 0.564891 0.178522 0.106 Uiso 1 1 calc GR . . . .
 H38C H 0.634117 0.635746 0.213183 0.106 Uiso 1 1 calc GR . . . .
 C39 C 0.10639(13) 0.67626(13) 0.01171(15) 0.0462(5) Uani 1 1 d . . . . .
 H39A H 0.102373 0.625363 0.015866 0.055 Uiso 1 1 calc R . . . .
 H39B H 0.125598 0.687890 -0.044498 0.055 Uiso 1 1 calc R . . . .
 C40 C 0.02858(14) 0.70901(14) 0.01622(18) 0.0546(6) Uani 1 1 d . . . . .
 H40A H -0.008335 0.691258 -0.031509 0.082 Uiso 1 1 calc GR . . . .
 H40B H 0.032962 0.759257 0.010649 0.082 Uiso 1 1 calc GR . . . .
 H40C H 0.010511 0.697811 0.072464 0.082 Uiso 1 1 calc GR . . . .
 C41 C 0.36327(13) 0.54566(11) 0.00003(12) 0.0364(4) Uani 1 1 d . . . . .
 H41A H 0.417960 0.554174 -0.007985 0.044 Uiso 1 1 calc R . . . .
 H41B H 0.332747 0.546463 -0.058431 0.044 Uiso 1 1 calc R . . . .
 C42 C 0.35624(12) 0.47471(10) 0.04069(12) 0.0327(4) Uani 1 1 d . . . . .
 C43 C 0.41470(12) 0.45012(11) 0.10241(12) 0.0339(4) Uani 1 1 d . . . . .
 H43 H 0.459825 0.477204 0.116937 0.041 Uiso 1 1 calc R . . . .
 C44 C 0.40816(11) 0.38645(10) 0.14325(12) 0.0327(4) Uani 1 1 d . . . . .
 C45 C 0.34516(11) 0.34385(10) 0.11802(12) 0.0324(4) Uani 1 1 d . . . . .
 C46 C 0.28715(12) 0.36814(11) 0.05576(12) 0.0352(4) Uani 1 1 d . . . . .
 H46 H 0.244112 0.339336 0.037612 0.042 Uiso 1 1 calc R . . . .
 C47 C 0.29080(12) 0.43362(11) 0.01956(12) 0.0356(4) Uani 1 1 d . . . . .
 C48 C 0.52312(12) 0.40375(12) 0.24421(15) 0.0432(5) Uani 1 1 d . . . . .
 H48A H 0.504305 0.450298 0.257906 0.052 Uiso 1 1 calc R . . . .
 H48B H 0.560981 0.408601 0.201495 0.052 Uiso 1 1 calc R . . . .
 C49 C 0.56005(14) 0.36858(13) 0.32676(16) 0.0502(6) Uani 1 1 d . . . . .
 H49A H 0.579437 0.323055 0.312013 0.075 Uiso 1 1 calc GR . . . .
 H49B H 0.521590 0.363102 0.367790 0.075 Uiso 1 1 calc GR . . . .
 H49C H 0.602991 0.396863 0.353846 0.075 Uiso 1 1 calc GR . . . .
 C50 C 0.15837(14) 0.42563(14) -0.04535(15) 0.0497(6) Uani 1 1 d . . . . .
 H50A H 0.145209 0.412609 0.013289 0.060 Uiso 1 1 calc R . . . .
 H50B H 0.161153 0.382995 -0.080376 0.060 Uiso 1 1 calc R . . . .
 C51 C 0.09802(17) 0.47336(16) -0.08948(19) 0.0648(7) Uani 1 1 d . . . . .
 H51A H 0.111398 0.485745 -0.147555 0.097 Uiso 1 1 calc GR . . . .
 H51B H 0.095555 0.515292 -0.054230 0.097 Uiso 1 1 calc GR . . . .
 H51C H 0.047707 0.450199 -0.095473 0.097 Uiso 1 1 calc GR . . . .

loop_
  _atom_site_aniso_label
  _atom_site_aniso_U_11
  _atom_site_aniso_U_22
  _atom_site_aniso_U_33
  _atom_site_aniso_U_23
  _atom_site_aniso_U_13
  _atom_site_aniso_U_12
 Br1 0.05242(17) 0.0974(3) 0.04980(16) -0.00170(13) 0.00711(12) -0.02125(14)
 C52 0.0505(14) 0.0526(16) 0.0594(15) 0.0160(12) -0.0005(11) -0.0122(12)
 C53 0.0496(13) 0.0454(14) 0.0417(12) 0.0082(9) 0.0079(10) -0.0042(10)
 C54 0.0474(13) 0.0404(13) 0.0478(13) 0.0022(10) 0.0087(10) 0.0038(10)
 C55 0.0489(14) 0.0512(15) 0.0522(14) 0.0068(11) 0.0067(11) 0.0023(11)
 C56 0.0501(14) 0.0440(14) 0.0478(13) 0.0005(10) 0.0077(10) 0.0055(11)
 O1 0.0393(8) 0.0645(11) 0.0310(7) 0.0071(7) -0.0009(6) 0.0040(7)
 O2 0.0464(9) 0.0569(10) 0.0386(8) -0.0121(7) -0.0009(7) -0.0114(8)
 O3 0.0903(14) 0.0514(11) 0.0422(9) 0.0099(8) -0.0246(9) -0.0253(10)
 O4 0.0328(7) 0.0295(8) 0.0446(8) 0.0001(6) -0.0029(6) -0.0003(6)
 O5 0.0373(8) 0.0500(9) 0.0311(7) 0.0031(6) 0.0066(6) -0.0108(7)
 O6 0.0353(7) 0.0454(9) 0.0377(7) 0.0058(6) 0.0109(6) -0.0058(6)
 O7 0.0337(8) 0.0354(8) 0.0544(9) -0.0074(7) 0.0051(6) 0.0009(6)
 O8 0.0349(8) 0.0442(9) 0.0354(7) 0.0033(6) 0.0029(6) 0.0041(6)
 O9 0.0365(8) 0.0339(8) 0.0486(8) 0.0001(6) -0.0026(6) -0.0007(6)
 O10 0.0485(9) 0.0504(10) 0.0386(8) 0.0086(7) -0.0059(7) -0.0071(7)
 C1 0.0425(11) 0.0266(10) 0.0356(10) -0.0054(8) 0.0076(8) 0.0005(8)
 C2 0.0377(10) 0.0197(9) 0.0350(10) -0.0016(7) 0.0063(8) -0.0006(8)
 C3 0.0293(10) 0.0323(11) 0.0378(10) 0.0029(8) 0.0050(8) 0.0035(8)
 C4 0.0348(10) 0.0285(10) 0.0324(9) 0.0077(7) 0.0032(8) 0.0034(8)
 C5 0.0343(10) 0.0214(9) 0.0351(9) 0.0059(7) 0.0061(8) 0.0006(8)
 C6 0.0296(10) 0.0327(11) 0.0409(10) -0.0031(8) 0.0038(8) -0.0030(8)
 C7 0.0383(11) 0.0256(10) 0.0366(10) -0.0039(8) 0.0028(8) -0.0045(8)
 C8 0.0355(10) 0.0314(11) 0.0331(9) 0.0097(8) 0.0078(8) -0.0001(8)
 C9 0.0340(10) 0.0317(10) 0.0255(8) 0.0059(7) 0.0109(7) -0.0009(8)
 C10 0.0410(11) 0.0390(12) 0.0276(9) 0.0091(8) 0.0026(8) -0.0022(9)
 C11 0.0463(12) 0.0415(13) 0.0227(9) 0.0053(8) 0.0019(8) -0.0110(9)
 C12 0.0434(11) 0.0321(11) 0.0224(8) 0.0017(7) 0.0134(8) -0.0050(8)
 C13 0.0334(10) 0.0323(11) 0.0329(9) 0.0035(7) 0.0105(8) 0.0000(8)
 C14 0.0313(10) 0.0316(11) 0.0284(9) 0.0012(7) 0.0083(7) -0.0032(8)
 C15 0.086(2) 0.0638(19) 0.0470(15) 0.0060(12) -0.0256(14) -0.0116(15)
 C16 0.161(4) 0.161(4) 0.060(2) 0.040(3) 0.041(3) 0.049(4)
 C17 0.0321(10) 0.0342(11) 0.0361(10) 0.0033(8) 0.0041(8) 0.0009(8)
 C18 0.0545(15) 0.0507(16) 0.0582(15) -0.0073(11) -0.0152(12) 0.0049(12)
 C19 0.0524(12) 0.0321(11) 0.0263(9) -0.0021(7) 0.0158(8) -0.0061(9)
 C20 0.0464(11) 0.0247(10) 0.0267(9) -0.0038(7) 0.0142(8) -0.0021(8)
 C21 0.0445(11) 0.0292(10) 0.0250(8) -0.0023(7) 0.0079(8) -0.0016(8)
 C22 0.0378(10) 0.0275(10) 0.0314(9) -0.0047(7) 0.0106(8) -0.0037(8)
 C23 0.0392(10) 0.0220(9) 0.0294(9) 0.0004(7) 0.0115(8) 0.0009(8)
 C24 0.0378(10) 0.0259(10) 0.0301(9) 0.0013(7) 0.0100(8) 0.0008(8)
 C25 0.0377(10) 0.0265(10) 0.0338(9) -0.0022(7) 0.0139(8) -0.0018(8)
 C26 0.0410(11) 0.0441(13) 0.0320(10) -0.0031(8) 0.0049(8) -0.0046(9)
 C27 0.0480(15) 0.097(2) 0.0506(14) 0.0054(14) 0.0033(11) -0.0201(15)
 C28 0.0393(12) 0.0469(13) 0.0426(11) 0.0045(9) 0.0080(9) -0.0023(10)
 C29 0.0402(12) 0.0493(14) 0.0557(13) 0.0037(11) 0.0117(10) -0.0029(10)
 C30 0.0400(11) 0.0264(10) 0.0304(9) 0.0045(7) 0.0106(8) -0.0018(8)
 C31 0.0367(10) 0.0245(10) 0.0271(8) 0.0076(7) 0.0103(7) -0.0016(8)
 C32 0.0356(10) 0.0274(10) 0.0286(9) 0.0045(7) 0.0060(7) -0.0053(8)
 C33 0.0322(10) 0.0282(10) 0.0342(9) 0.0058(7) 0.0084(8) -0.0007(8)
 C34 0.0403(11) 0.0272(10) 0.0260(8) 0.0042(7) 0.0103(7) -0.0020(8)
 C35 0.0419(11) 0.0335(11) 0.0246(9) 0.0044(7) 0.0053(8) -0.0020(9)
 C36 0.0364(10) 0.0331(11) 0.0274(9) 0.0100(7) 0.0097(7) 0.0000(8)
 C37 0.0397(12) 0.0386(13) 0.0664(15) -0.0074(11) 0.0002(10) -0.0013(10)
 C38 0.0418(14) 0.0496(17) 0.118(3) -0.0183(16) -0.0041(15) 0.0045(12)
 C39 0.0428(12) 0.0457(14) 0.0483(12) -0.0007(10) -0.0027(10) -0.0018(10)
 C40 0.0402(13) 0.0543(16) 0.0671(16) 0.0050(12) -0.0025(11) 0.0003(11)
 C41 0.0462(12) 0.0352(11) 0.0299(9) 0.0002(8) 0.0134(8) -0.0012(9)
 C42 0.0418(11) 0.0310(11) 0.0272(9) -0.0032(7) 0.0122(8) 0.0007(8)
 C43 0.0342(10) 0.0323(11) 0.0368(10) -0.0065(8) 0.0107(8) -0.0010(8)
 C44 0.0357(10) 0.0311(11) 0.0321(9) -0.0056(7) 0.0078(8) 0.0028(8)
 C45 0.0402(11) 0.0293(10) 0.0290(9) -0.0063(7) 0.0097(8) -0.0006(8)
 C46 0.0421(11) 0.0343(11) 0.0291(9) -0.0050(8) 0.0044(8) -0.0062(9)
 C47 0.0433(11) 0.0376(12) 0.0258(9) -0.0035(8) 0.0039(8) -0.0008(9)
 C48 0.0386(12) 0.0411(13) 0.0485(12) -0.0020(10) -0.0005(9) -0.0028(10)
 C49 0.0457(13) 0.0483(15) 0.0538(14) -0.0016(11) -0.0055(10) 0.0028(11)
 C50 0.0513(14) 0.0544(15) 0.0403(12) -0.0010(10) -0.0068(10) -0.0095(11)
 C51 0.0593(17) 0.0664(19) 0.0630(17) -0.0017(13) -0.0159(13) -0.0003(14)

_geom_special_details
;
 All esds (except the esd in the dihedral angle between two l.s. planes)
 are estimated using the full covariance matrix.  The cell esds are taken
 into account individually in the estimation of esds in distances, angles
 and torsion angles; correlations between esds in cell parameters are only
 used when they are defined by crystal symmetry.  An approximate (isotropic)
 treatment of cell esds is used for estimating esds involving l.s. planes.
;
loop_
  _geom_bond_atom_site_label_1
  _geom_bond_atom_site_label_2
  _geom_bond_distance
  _geom_bond_site_symmetry_2
  _geom_bond_publ_flag
 Br1 C52 1.949(2) . ?
 C52 H52A 0.9900 . ?
 C52 H52B 0.9900 . ?
 C52 C53 1.485(3) . ?
 C53 H53A 0.9900 . ?
 C53 H53B 0.9900 . ?
 C53 C54 1.505(3) . ?
 C54 H54A 0.9900 . ?
 C54 H54B 0.9900 . ?
 C54 C55 1.517(3) . ?
 C55 H55A 0.9900 . ?
 C55 H55B 0.9900 . ?
 C55 C56 1.522(4) . ?
 C56 C56 1.526(5) 3_666 ?
 C56 H56A 0.9900 . ?
 C56 H56B 0.9900 . ?
 O1 C4 1.225(2) . ?
 O2 C7 1.228(2) . ?
 O3 C11 1.388(3) . ?
 O3 C15 1.430(3) . ?
 O4 C14 1.373(2) . ?
 O4 C17 1.428(2) . ?
 O5 C22 1.380(2) . ?
 O5 C26 1.425(2) . ?
 O6 C25 1.380(2) . ?
 O6 C28 1.413(3) . ?
 O7 C33 1.378(2) . ?
 O7 C37 1.412(3) . ?
 O8 C36 1.376(2) . ?
 O8 C39 1.426(3) . ?
 O9 C44 1.375(2) . ?
 O9 C48 1.422(3) . ?
 O10 C47 1.383(3) . ?
 O10 C50 1.439(3) . ?
 C1 H1A 0.9900 . ?
 C1 H1B 0.9900 . ?
 C1 C2 1.508(3) . ?
 C1 C45 1.514(3) . ?
 C2 C3 1.340(3) . ?
 C2 C7 1.491(3) . ?
 C3 H3 0.9500 . ?
 C3 C4 1.472(3) . ?
 C4 C5 1.486(3) . ?
 C5 C6 1.337(3) . ?
 C5 C8 1.508(3) . ?
 C6 H6 0.9500 . ?
 C6 C7 1.468(3) . ?
 C8 H8A 0.9900 . ?
 C8 H8B 0.9900 . ?
 C8 C9 1.517(3) . ?
 C9 C10 1.380(3) . ?
 C9 C14 1.399(3) . ?
 C10 H10 0.9500 . ?
 C10 C11 1.391(3) . ?
 C11 C12 1.395(3) . ?
 C12 C13 1.396(3) . ?
 C12 C19 1.519(3) . ?
 C13 H13 0.9500 . ?
 C13 C14 1.384(3) . ?
 C15 H15A 0.9900 . ?
 C15 H15B 0.9900 . ?
 C15 C16 1.401(5) . ?
 C16 H16A 0.9800 . ?
 C16 H16B 0.9800 . ?
 C16 H16C 0.9800 . ?
 C17 H17A 0.9900 . ?
 C17 H17B 0.9900 . ?
 C17 C18 1.506(3) . ?
 C18 H18A 0.9800 . ?
 C18 H18B 0.9800 . ?
 C18 H18C 0.9800 . ?
 C19 H19A 0.9900 . ?
 C19 H19B 0.9900 . ?
 C19 C20 1.521(2) . ?
 C20 C21 1.388(3) . ?
 C20 C25 1.393(3) . ?
 C21 H21 0.9500 . ?
 C21 C22 1.394(3) . ?
 C22 C23 1.398(3) . ?
 C23 C24 1.388(3) . ?
 C23 C30 1.522(2) . ?
 C24 H24 0.9500 . ?
 C24 C25 1.391(3) . ?
 C26 H26A 0.9900 . ?
 C26 H26B 0.9900 . ?
 C26 C27 1.504(3) . ?
 C27 H27A 0.9800 . ?
 C27 H27B 0.9800 . ?
 C27 H27C 0.9800 . ?
 C28 H28A 0.9900 . ?
 C28 H28B 0.9900 . ?
 C28 C29 1.511(3) . ?
 C29 H29A 0.9800 . ?
 C29 H29B 0.9800 . ?
 C29 H29C 0.9800 . ?
 C30 H30A 0.9900 . ?
 C30 H30B 0.9900 . ?
 C30 C31 1.516(3) . ?
 C31 C32 1.389(3) . ?
 C31 C36 1.402(3) . ?
 C32 H32 0.9500 . ?
 C32 C33 1.388(3) . ?
 C33 C34 1.400(3) . ?
 C34 C35 1.385(3) . ?
 C34 C41 1.516(3) . ?
 C35 H35 0.9500 . ?
 C35 C36 1.397(3) . ?
 C37 H37A 0.9900 . ?
 C37 H37B 0.9900 . ?
 C37 C38 1.513(3) . ?
 C38 H38A 0.9800 . ?
 C38 H38B 0.9800 . ?
 C38 H38C 0.9800 . ?
 C39 H39A 0.9900 . ?
 C39 H39B 0.9900 . ?
 C39 C40 1.507(3) . ?
 C40 H40A 0.9800 . ?
 C40 H40B 0.9800 . ?
 C40 H40C 0.9800 . ?
 C41 H41A 0.9900 . ?
 C41 H41B 0.9900 . ?
 C41 C42 1.520(3) . ?
 C42 C43 1.393(3) . ?
 C42 C47 1.398(3) . ?
 C43 H43 0.9500 . ?
 C43 C44 1.394(3) . ?
 C44 C45 1.392(3) . ?
 C45 C46 1.390(3) . ?
 C46 H46 0.9500 . ?
 C46 C47 1.389(3) . ?
 C48 H48A 0.9900 . ?
 C48 H48B 0.9900 . ?
 C48 C49 1.516(3) . ?
 C49 H49A 0.9800 . ?
 C49 H49B 0.9800 . ?
 C49 H49C 0.9800 . ?
 C50 H50A 0.9900 . ?
 C50 H50B 0.9900 . ?
 C50 C51 1.501(4) . ?
 C51 H51A 0.9800 . ?
 C51 H51B 0.9800 . ?
 C51 H51C 0.9800 . ?

loop_
  _geom_angle_atom_site_label_1
  _geom_angle_atom_site_label_2
  _geom_angle_atom_site_label_3
  _geom_angle
  _geom_angle_site_symmetry_1
  _geom_angle_site_symmetry_3
  _geom_angle_publ_flag
 Br1 C52 H52A 108.6 . . ?
 Br1 C52 H52B 108.6 . . ?
 H52A C52 H52B 107.6 . . ?
 C53 C52 Br1 114.64(17) . . ?
 C53 C52 H52A 108.6 . . ?
 C53 C52 H52B 108.6 . . ?
 C52 C53 H53A 109.2 . . ?
 C52 C53 H53B 109.2 . . ?
 C52 C53 C54 112.17(19) . . ?
 H53A C53 H53B 107.9 . . ?
 C54 C53 H53A 109.2 . . ?
 C54 C53 H53B 109.2 . . ?
 C53 C54 H54A 108.7 . . ?
 C53 C54 H54B 108.7 . . ?
 C53 C54 C55 114.2(2) . . ?
 H54A C54 H54B 107.6 . . ?
 C55 C54 H54A 108.7 . . ?
 C55 C54 H54B 108.7 . . ?
 C54 C55 H55A 108.6 . . ?
 C54 C55 H55B 108.6 . . ?
 C54 C55 C56 114.5(2) . . ?
 H55A C55 H55B 107.6 . . ?
 C56 C55 H55A 108.6 . . ?
 C56 C55 H55B 108.6 . . ?
 C55 C56 C56 113.9(3) . 3_666 ?
 C55 C56 H56A 108.8 . . ?
 C55 C56 H56B 108.8 . . ?
 C56 C56 H56A 108.8 3_666 . ?
 C56 C56 H56B 108.8 3_666 . ?
 H56A C56 H56B 107.7 . . ?
 C11 O3 C15 115.59(19) . . ?
 C14 O4 C17 118.37(15) . . ?
 C22 O5 C26 117.76(15) . . ?
 C25 O6 C28 118.55(15) . . ?
 C33 O7 C37 118.97(16) . . ?
 C36 O8 C39 118.07(16) . . ?
 C44 O9 C48 119.03(16) . . ?
 C47 O10 C50 117.30(17) . . ?
 H1A C1 H1B 108.2 . . ?
 C2 C1 H1A 109.7 . . ?
 C2 C1 H1B 109.7 . . ?
 C2 C1 C45 109.99(15) . . ?
 C45 C1 H1A 109.7 . . ?
 C45 C1 H1B 109.7 . . ?
 C3 C2 C1 123.21(18) . . ?
 C3 C2 C7 118.69(17) . . ?
 C7 C2 C1 118.07(17) . . ?
 C2 C3 H3 118.7 . . ?
 C2 C3 C4 122.66(18) . . ?
 C4 C3 H3 118.7 . . ?
 O1 C4 C3 120.05(18) . . ?
 O1 C4 C5 121.37(18) . . ?
 C3 C4 C5 118.58(17) . . ?
 C4 C5 C8 118.02(17) . . ?
 C6 C5 C4 118.71(17) . . ?
 C6 C5 C8 123.18(18) . . ?
 C5 C6 H6 118.5 . . ?
 C5 C6 C7 122.94(18) . . ?
 C7 C6 H6 118.5 . . ?
 O2 C7 C2 121.20(18) . . ?
 O2 C7 C6 120.39(19) . . ?
 C6 C7 C2 118.41(17) . . ?
 C5 C8 H8A 109.6 . . ?
 C5 C8 H8B 109.6 . . ?
 C5 C8 C9 110.26(15) . . ?
 H8A C8 H8B 108.1 . . ?
 C9 C8 H8A 109.6 . . ?
 C9 C8 H8B 109.6 . . ?
 C10 C9 C8 121.26(18) . . ?
 C10 C9 C14 118.63(18) . . ?
 C14 C9 C8 120.09(17) . . ?
 C9 C10 H10 119.3 . . ?
 C9 C10 C11 121.30(19) . . ?
 C11 C10 H10 119.3 . . ?
 O3 C11 C10 120.6(2) . . ?
 O3 C11 C12 118.97(19) . . ?
 C10 C11 C12 120.35(19) . . ?
 C11 C12 C13 118.20(18) . . ?
 C11 C12 C19 121.62(18) . . ?
 C13 C12 C19 120.18(19) . . ?
 C12 C13 H13 119.4 . . ?
 C14 C13 C12 121.21(19) . . ?
 C14 C13 H13 119.4 . . ?
 O4 C14 C9 115.56(17) . . ?
 O4 C14 C13 124.17(18) . . ?
 C13 C14 C9 120.27(18) . . ?
 O3 C15 H15A 109.4 . . ?
 O3 C15 H15B 109.4 . . ?
 H15A C15 H15B 108.0 . . ?
 C16 C15 O3 111.2(3) . . ?
 C16 C15 H15A 109.4 . . ?
 C16 C15 H15B 109.4 . . ?
 C15 C16 H16A 109.5 . . ?
 C15 C16 H16B 109.5 . . ?
 C15 C16 H16C 109.5 . . ?
 H16A C16 H16B 109.5 . . ?
 H16A C16 H16C 109.5 . . ?
 H16B C16 H16C 109.5 . . ?
 O4 C17 H17A 110.5 . . ?
 O4 C17 H17B 110.5 . . ?
 O4 C17 C18 106.30(17) . . ?
 H17A C17 H17B 108.7 . . ?
 C18 C17 H17A 110.5 . . ?
 C18 C17 H17B 110.5 . . ?
 C17 C18 H18A 109.5 . . ?
 C17 C18 H18B 109.5 . . ?
 C17 C18 H18C 109.5 . . ?
 H18A C18 H18B 109.5 . . ?
 H18A C18 H18C 109.5 . . ?
 H18B C18 H18C 109.5 . . ?
 C12 C19 H19A 109.2 . . ?
 C12 C19 H19B 109.2 . . ?
 C12 C19 C20 112.12(15) . . ?
 H19A C19 H19B 107.9 . . ?
 C20 C19 H19A 109.2 . . ?
 C20 C19 H19B 109.2 . . ?
 C21 C20 C19 120.34(18) . . ?
 C21 C20 C25 118.70(17) . . ?
 C25 C20 C19 120.95(18) . . ?
 C20 C21 H21 119.4 . . ?
 C20 C21 C22 121.12(18) . . ?
 C22 C21 H21 119.4 . . ?
 O5 C22 C21 123.75(18) . . ?
 O5 C22 C23 116.21(16) . . ?
 C21 C22 C23 120.04(18) . . ?
 C22 C23 C30 120.90(17) . . ?
 C24 C23 C22 118.72(17) . . ?
 C24 C23 C30 120.35(17) . . ?
 C23 C24 H24 119.5 . . ?
 C23 C24 C25 121.03(18) . . ?
 C25 C24 H24 119.5 . . ?
 O6 C25 C20 116.07(16) . . ?
 O6 C25 C24 123.55(18) . . ?
 C24 C25 C20 120.37(18) . . ?
 O5 C26 H26A 110.2 . . ?
 O5 C26 H26B 110.2 . . ?
 O5 C26 C27 107.34(18) . . ?
 H26A C26 H26B 108.5 . . ?
 C27 C26 H26A 110.2 . . ?
 C27 C26 H26B 110.2 . . ?
 C26 C27 H27A 109.5 . . ?
 C26 C27 H27B 109.5 . . ?
 C26 C27 H27C 109.5 . . ?
 H27A C27 H27B 109.5 . . ?
 H27A C27 H27C 109.5 . . ?
 H27B C27 H27C 109.5 . . ?
 O6 C28 H28A 110.3 . . ?
 O6 C28 H28B 110.3 . . ?
 O6 C28 C29 107.02(17) . . ?
 H28A C28 H28B 108.6 . . ?
 C29 C28 H28A 110.3 . . ?
 C29 C28 H28B 110.3 . . ?
 C28 C29 H29A 109.5 . . ?
 C28 C29 H29B 109.5 . . ?
 C28 C29 H29C 109.5 . . ?
 H29A C29 H29B 109.5 . . ?
 H29A C29 H29C 109.5 . . ?
 H29B C29 H29C 109.5 . . ?
 C23 C30 H30A 109.4 . . ?
 C23 C30 H30B 109.4 . . ?
 H30A C30 H30B 108.0 . . ?
 C31 C30 C23 111.21(15) . . ?
 C31 C30 H30A 109.4 . . ?
 C31 C30 H30B 109.4 . . ?
 C32 C31 C30 120.30(17) . . ?
 C32 C31 C36 118.67(17) . . ?
 C36 C31 C30 121.01(17) . . ?
 C31 C32 H32 119.3 . . ?
 C33 C32 C31 121.34(18) . . ?
 C33 C32 H32 119.3 . . ?
 O7 C33 C32 123.86(18) . . ?
 O7 C33 C34 115.81(17) . . ?
 C32 C33 C34 120.33(18) . . ?
 C33 C34 C41 120.72(18) . . ?
 C35 C34 C33 118.33(17) . . ?
 C35 C34 C41 120.93(18) . . ?
 C34 C35 H35 119.1 . . ?
 C34 C35 C36 121.71(18) . . ?
 C36 C35 H35 119.1 . . ?
 O8 C36 C31 116.31(17) . . ?
 O8 C36 C35 124.08(18) . . ?
 C35 C36 C31 119.60(18) . . ?
 O7 C37 H37A 110.4 . . ?
 O7 C37 H37B 110.4 . . ?
 O7 C37 C38 106.4(2) . . ?
 H37A C37 H37B 108.6 . . ?
 C38 C37 H37A 110.4 . . ?
 C38 C37 H37B 110.4 . . ?
 C37 C38 H38A 109.5 . . ?
 C37 C38 H38B 109.5 . . ?
 C37 C38 H38C 109.5 . . ?
 H38A C38 H38B 109.5 . . ?
 H38A C38 H38C 109.5 . . ?
 H38B C38 H38C 109.5 . . ?
 O8 C39 H39A 110.2 . . ?
 O8 C39 H39B 110.2 . . ?
 O8 C39 C40 107.78(19) . . ?
 H39A C39 H39B 108.5 . . ?
 C40 C39 H39A 110.2 . . ?
 C40 C39 H39B 110.2 . . ?
 C39 C40 H40A 109.5 . . ?
 C39 C40 H40B 109.5 . . ?
 C39 C40 H40C 109.5 . . ?
 H40A C40 H40B 109.5 . . ?
 H40A C40 H40C 109.5 . . ?
 H40B C40 H40C 109.5 . . ?
 C34 C41 H41A 109.1 . . ?
 C34 C41 H41B 109.1 . . ?
 C34 C41 C42 112.41(15) . . ?
 H41A C41 H41B 107.9 . . ?
 C42 C41 H41A 109.1 . . ?
 C42 C41 H41B 109.1 . . ?
 C43 C42 C41 120.09(18) . . ?
 C43 C42 C47 118.44(18) . . ?
 C47 C42 C41 121.44(19) . . ?
 C42 C43 H43 119.4 . . ?
 C42 C43 C44 121.15(19) . . ?
 C44 C43 H43 119.4 . . ?
 O9 C44 C43 124.51(18) . . ?
 O9 C44 C45 115.38(18) . . ?
 C45 C44 C43 120.11(19) . . ?
 C44 C45 C1 120.32(18) . . ?
 C46 C45 C1 121.03(18) . . ?
 C46 C45 C44 118.57(19) . . ?
 C45 C46 H46 119.3 . . ?
 C47 C46 C45 121.38(19) . . ?
 C47 C46 H46 119.3 . . ?
 O10 C47 C42 117.31(18) . . ?
 O10 C47 C46 122.64(19) . . ?
 C46 C47 C42 120.05(19) . . ?
 O9 C48 H48A 110.4 . . ?
 O9 C48 H48B 110.4 . . ?
 O9 C48 C49 106.65(19) . . ?
 H48A C48 H48B 108.6 . . ?
 C49 C48 H48A 110.4 . . ?
 C49 C48 H48B 110.4 . . ?
 C48 C49 H49A 109.5 . . ?
 C48 C49 H49B 109.5 . . ?
 C48 C49 H49C 109.5 . . ?
 H49A C49 H49B 109.5 . . ?
 H49A C49 H49C 109.5 . . ?
 H49B C49 H49C 109.5 . . ?
 O10 C50 H50A 110.1 . . ?
 O10 C50 H50B 110.1 . . ?
 O10 C50 C51 108.1(2) . . ?
 H50A C50 H50B 108.4 . . ?
 C51 C50 H50A 110.1 . . ?
 C51 C50 H50B 110.1 . . ?
 C50 C51 H51A 109.5 . . ?
 C50 C51 H51B 109.5 . . ?
 C50 C51 H51C 109.5 . . ?
 H51A C51 H51B 109.5 . . ?
 H51A C51 H51C 109.5 . . ?
 H51B C51 H51C 109.5 . . ?

_shelx_res_file
;
TITL 181205_p5q_10br_0ma_a.res in P2(1)/c
    181205_p5q_10br_0ma.res
    created by SHELXL-2016/6 at 14:47:29 on 05-Dec-2018
REM Old TITL 181205_P5Q_10Br_0ma in P2(1)/c
REM SHELXT solution in P2(1)/c
REM R1 0.193, Rweak 0.013, Alpha 0.038, Orientation as input
REM Formula found by SHELXT: C56 Br N O9
CELL 0.71073 17.4426 19.3528 15.3931 90 96.8 90
ZERR 4 0.0006 0.0008 0.0004 0 0.001 0
LATT 1
SYMM -X,0.5+Y,0.5-Z
SFAC C H Br O
UNIT 224 280 4 40

L.S. 4 0 0
PLAN  20
SIZE 0.116 0.139 0.336
TEMP -103.15
BOND $H
htab
list 4
fmap 2 53
acta
REM <olex2.extras>
REM <HklSrc "%.\\181205_P5Q_10Br_0ma.hkl">
REM </olex2.extras>

WGHT    0.063800    1.650200
FVAR       0.21293
BR1   3    0.143621    0.489827    0.190640    11.00000    0.05242    0.09735 =
         0.04980   -0.00170    0.00711   -0.02125
C52   1    0.241693    0.529952    0.239906    11.00000    0.05053    0.05257 =
         0.05944    0.01599   -0.00050   -0.01216
AFIX  23
H52A  2    0.276232    0.532411    0.193389    11.00000   -1.20000
H52B  2    0.232327    0.577832    0.258689    11.00000   -1.20000
AFIX   0
C53   1    0.281933    0.491510    0.315491    11.00000    0.04962    0.04539 =
         0.04168    0.00816    0.00794   -0.00421
AFIX  23
H53A  2    0.290156    0.443145    0.297795    11.00000   -1.20000
H53B  2    0.248809    0.490727    0.363453    11.00000   -1.20000
AFIX   0
C54   1    0.358578    0.523380    0.348456    11.00000    0.04741    0.04044 =
         0.04779    0.00217    0.00865    0.00382
AFIX  23
H54A  2    0.350256    0.572484    0.362746    11.00000   -1.20000
H54B  2    0.392157    0.522133    0.300939    11.00000   -1.20000
AFIX   0
C55   1    0.400260    0.488076    0.428511    11.00000    0.04893    0.05118 =
         0.05217    0.00677    0.00674    0.00233
AFIX  23
H55A  2    0.405866    0.438399    0.415267    11.00000   -1.20000
H55B  2    0.367895    0.491651    0.476989    11.00000   -1.20000
AFIX   0
C56   1    0.479739    0.517564    0.459209    11.00000    0.05010    0.04405 =
         0.04776    0.00046    0.00772    0.00549
AFIX  23
H56A  2    0.474394    0.567433    0.471501    11.00000   -1.20000
H56B  2    0.512575    0.513099    0.411271    11.00000   -1.20000
AFIX   0

O1    4    0.327917    0.307734    0.471662    11.00000    0.03931    0.06454 =
         0.03096    0.00714   -0.00087    0.00401
O2    4    0.174417    0.274436    0.155856    11.00000    0.04644    0.05695 =
         0.03859   -0.01210   -0.00093   -0.01136
O3    4    0.260383    0.532654    0.602269    11.00000    0.09027    0.05140 =
         0.04224    0.00985   -0.02457   -0.02529
O4    4    0.045347    0.389332    0.378247    11.00000    0.03275    0.02946 =
         0.04459    0.00013   -0.00285   -0.00025
O5    4    0.344021    0.734014    0.383592    11.00000    0.03725    0.04999 =
         0.03114    0.00314    0.00657   -0.01083
O6    4    0.041319    0.643475    0.361270    11.00000    0.03526    0.04544 =
         0.03774    0.00578    0.01095   -0.00579
O7    4    0.459149    0.607094    0.135060    11.00000    0.03366    0.03544 =
         0.05440   -0.00735    0.00514    0.00095
O8    4    0.157945    0.702274    0.083013    11.00000    0.03489    0.04417 =
         0.03544    0.00327    0.00290    0.00410
O9    4    0.460468    0.361145    0.209442    11.00000    0.03652    0.03388 =
         0.04858    0.00009   -0.00258   -0.00067
O10   4    0.231368    0.461117   -0.037514    11.00000    0.04848    0.05038 =
         0.03855    0.00857   -0.00590   -0.00708
C1    1    0.338349    0.274235    0.161294    11.00000    0.04252    0.02659 =
         0.03563   -0.00538    0.00760    0.00049
AFIX  23
H1A   2    0.309647    0.241898    0.119489    11.00000   -1.20000
H1B   2    0.390487    0.254877    0.178420    11.00000   -1.20000
AFIX   0
C2    1    0.296657    0.281892    0.241171    11.00000    0.03774    0.01969 =
         0.03505   -0.00160    0.00629   -0.00062
C3    1    0.333161    0.290401    0.322056    11.00000    0.02934    0.03232 =
         0.03782    0.00287    0.00498    0.00355
AFIX  43
H3    2    0.388008    0.290161    0.330016    11.00000   -1.20000
AFIX   0
C4    1    0.291728    0.300103    0.399073    11.00000    0.03482    0.02853 =
         0.03235    0.00772    0.00323    0.00338
C5    1    0.205936    0.299834    0.386583    11.00000    0.03428    0.02136 =
         0.03510    0.00586    0.00606    0.00059
C6    1    0.169559    0.290921    0.305888    11.00000    0.02964    0.03274 =
         0.04093   -0.00314    0.00384   -0.00297
AFIX  43
H6    2    0.114714    0.290348    0.298173    11.00000   -1.20000
AFIX   0
C7    1    0.210587    0.281983    0.228692    11.00000    0.03832    0.02558 =
         0.03659   -0.00394    0.00281   -0.00446
C8    1    0.164232    0.313672    0.465171    11.00000    0.03547    0.03139 =
         0.03309    0.00967    0.00775   -0.00010
AFIX  23
H8A   2    0.193004    0.292359    0.517718    11.00000   -1.20000
H8B   2    0.112176    0.292606    0.456117    11.00000   -1.20000
AFIX   0
C9    1    0.157025    0.390877    0.479328    11.00000    0.03401    0.03167 =
         0.02555    0.00586    0.01086   -0.00088
C10   1    0.210944    0.426462    0.535044    11.00000    0.04097    0.03900 =
         0.02759    0.00911    0.00256   -0.00215
AFIX  43
H10   2    0.253422    0.402158    0.565050    11.00000   -1.20000
AFIX   0
C11   1    0.204343    0.497204    0.548151    11.00000    0.04634    0.04152 =
         0.02274    0.00533    0.00190   -0.01097
C12   1    0.143244    0.534203    0.503503    11.00000    0.04345    0.03214 =
         0.02243    0.00168    0.01338   -0.00504
C13   1    0.089118    0.498143    0.446682    11.00000    0.03335    0.03232 =
         0.03293    0.00348    0.01053    0.00002
AFIX  43
H13   2    0.046789    0.522371    0.416251    11.00000   -1.20000
AFIX   0
C14   1    0.095977    0.427728    0.433851    11.00000    0.03133    0.03160 =
         0.02840    0.00120    0.00829   -0.00318
C15   1    0.282705    0.501900    0.685944    11.00000    0.08604    0.06380 =
         0.04703    0.00602   -0.02555   -0.01163
AFIX  23
H15A  2    0.267697    0.452539    0.684053    11.00000   -1.20000
H15B  2    0.339521    0.504469    0.699820    11.00000   -1.20000
AFIX   0
C16   1    0.247651    0.535476    0.751609    11.00000    0.16123    0.16125 =
         0.06039    0.04038    0.04095    0.04866
AFIX 137
H16A  2    0.191647    0.536861    0.735187    11.00000   -1.50000
H16B  2    0.267612    0.582729    0.758695    11.00000   -1.50000
H16C  2    0.259182    0.510316    0.806862    11.00000   -1.50000
AFIX   0
C17   1   -0.011368    0.424912    0.320311    11.00000    0.03212    0.03425 =
         0.03606    0.00334    0.00415    0.00093
AFIX  23
H17A  2    0.013072    0.461712    0.288384    11.00000   -1.20000
H17B  2   -0.050597    0.446233    0.353383    11.00000   -1.20000
AFIX   0
C18   1   -0.048052    0.371497    0.257410    11.00000    0.05453    0.05074 =
         0.05820   -0.00728   -0.01523    0.00485
AFIX 137
H18A  2   -0.088998    0.393126    0.217403    11.00000   -1.50000
H18B  2   -0.070145    0.334531    0.290158    11.00000   -1.50000
H18C  2   -0.008881    0.352082    0.223746    11.00000   -1.50000
AFIX   0
C19   1    0.135238    0.611735    0.515098    11.00000    0.05244    0.03215 =
         0.02625   -0.00212    0.01583   -0.00610
AFIX  23
H19A  2    0.164589    0.625779    0.571323    11.00000   -1.20000
H19B  2    0.080231    0.623180    0.517650    11.00000   -1.20000
AFIX   0
C20   1    0.164613    0.652204    0.441042    11.00000    0.04637    0.02470 =
         0.02674   -0.00378    0.01421   -0.00215
C21   1    0.240511    0.675136    0.448516    11.00000    0.04445    0.02916 =
         0.02499   -0.00227    0.00795   -0.00161
AFIX  43
H21   2    0.273536    0.666653    0.501055    11.00000   -1.20000
AFIX   0
C22   1    0.269093    0.710404    0.380231    11.00000    0.03783    0.02747 =
         0.03139   -0.00467    0.01063   -0.00367
C23   1    0.221253    0.722831    0.302313    11.00000    0.03919    0.02202 =
         0.02942    0.00038    0.01155    0.00085
C24   1    0.145057    0.700732    0.295490    11.00000    0.03775    0.02587 =
         0.03012    0.00129    0.00999    0.00084
AFIX  43
H24   2    0.111767    0.709591    0.243256    11.00000   -1.20000
AFIX   0
C25   1    0.116690    0.665816    0.363945    11.00000    0.03768    0.02651 =
         0.03379   -0.00216    0.01388   -0.00185
C26   1    0.393481    0.724985    0.463343    11.00000    0.04098    0.04406 =
         0.03200   -0.00307    0.00485   -0.00458
AFIX  23
H26A  2    0.400525    0.675192    0.476718    11.00000   -1.20000
H26B  2    0.370821    0.747312    0.512249    11.00000   -1.20000
AFIX   0
C27   1    0.469718    0.757767    0.451553    11.00000    0.04798    0.09717 =
         0.05061    0.00541    0.00326   -0.02013
AFIX 137
H27A  2    0.491848    0.734866    0.403491    11.00000   -1.50000
H27B  2    0.505065    0.752898    0.505631    11.00000   -1.50000
H27C  2    0.461929    0.806903    0.437853    11.00000   -1.50000
AFIX   0
C28   1   -0.009401    0.654327    0.283894    11.00000    0.03931    0.04690 =
         0.04264    0.00446    0.00802   -0.00229
AFIX  23
H28A  2    0.010058    0.630505    0.233969    11.00000   -1.20000
H28B  2   -0.013857    0.704293    0.270455    11.00000   -1.20000
AFIX   0
C29   1   -0.086978    0.625283    0.299649    11.00000    0.04020    0.04925 =
         0.05571    0.00365    0.01167   -0.00285
AFIX 137
H29A  2   -0.123933    0.631901    0.247205    11.00000   -1.50000
H29B  2   -0.105543    0.649275    0.349187    11.00000   -1.50000
H29C  2   -0.081767    0.575838    0.312774    11.00000   -1.50000
AFIX   0
C30   1    0.252427    0.757797    0.225181    11.00000    0.03999    0.02640 =
         0.03044    0.00451    0.01064   -0.00181
AFIX  23
H30A  2    0.211058    0.785814    0.192632    11.00000   -1.20000
H30B  2    0.295130    0.789278    0.247073    11.00000   -1.20000
AFIX   0
C31   1    0.281527    0.705043    0.164016    11.00000    0.03675    0.02449 =
         0.02711    0.00756    0.01031   -0.00165
C32   1    0.357179    0.681460    0.178305    11.00000    0.03555    0.02745 =
         0.02863    0.00450    0.00605   -0.00532
AFIX  43
H32   2    0.390948    0.699803    0.225654    11.00000   -1.20000
AFIX   0
C33   1    0.384446    0.631635    0.124808    11.00000    0.03216    0.02819 =
         0.03418    0.00575    0.00844   -0.00073
C34   1    0.335340    0.602955    0.055627    11.00000    0.04025    0.02723 =
         0.02601    0.00419    0.01030   -0.00203
C35   1    0.260170    0.627018    0.040745    11.00000    0.04185    0.03349 =
         0.02464    0.00439    0.00528   -0.00203
AFIX  43
H35   2    0.226623    0.608739   -0.006836    11.00000   -1.20000
AFIX   0
C36   1    0.232385    0.677482    0.093888    11.00000    0.03636    0.03306 =
         0.02745    0.01004    0.00970    0.00004
C37   1    0.515569    0.642357    0.191859    11.00000    0.03967    0.03856 =
         0.06637   -0.00741    0.00021   -0.00131
AFIX  23
H37A  2    0.508296    0.633241    0.253637    11.00000   -1.20000
H37B  2    0.511985    0.692787    0.181360    11.00000   -1.20000
AFIX   0
C38   1    0.593066    0.615281    0.172211    11.00000    0.04178    0.04958 =
         0.11790   -0.01835   -0.00408    0.00453
AFIX 137
H38A  2    0.601032    0.627673    0.112205    11.00000   -1.50000
H38B  2    0.594233    0.564891    0.178522    11.00000   -1.50000
H38C  2    0.634117    0.635746    0.213183    11.00000   -1.50000
AFIX   0
C39   1    0.106388    0.676255    0.011706    11.00000    0.04280    0.04569 =
         0.04825   -0.00069   -0.00266   -0.00184
AFIX  23
H39A  2    0.102373    0.625363    0.015866    11.00000   -1.20000
H39B  2    0.125598    0.687890   -0.044498    11.00000   -1.20000
AFIX   0
C40   1    0.028579    0.709009    0.016222    11.00000    0.04020    0.05426 =
         0.06710    0.00496   -0.00250    0.00032
AFIX 137
H40A  2   -0.008335    0.691258   -0.031509    11.00000   -1.50000
H40B  2    0.032962    0.759257    0.010649    11.00000   -1.50000
H40C  2    0.010511    0.697811    0.072464    11.00000   -1.50000
AFIX   0
C41   1    0.363274    0.545663    0.000030    11.00000    0.04617    0.03521 =
         0.02991    0.00020    0.01337   -0.00123
AFIX  23
H41A  2    0.417960    0.554174   -0.007985    11.00000   -1.20000
H41B  2    0.332747    0.546463   -0.058431    11.00000   -1.20000
AFIX   0
C42   1    0.356243    0.474709    0.040694    11.00000    0.04183    0.03098 =
         0.02722   -0.00320    0.01219    0.00072
C43   1    0.414703    0.450119    0.102413    11.00000    0.03421    0.03228 =
         0.03680   -0.00649    0.01067   -0.00102
AFIX  43
H43   2    0.459825    0.477204    0.116937    11.00000   -1.20000
AFIX   0
C44   1    0.408163    0.386451    0.143254    11.00000    0.03568    0.03111 =
         0.03212   -0.00560    0.00782    0.00284
C45   1    0.345156    0.343852    0.118017    11.00000    0.04017    0.02933 =
         0.02896   -0.00627    0.00966   -0.00055
C46   1    0.287145    0.368138    0.055762    11.00000    0.04210    0.03434 =
         0.02910   -0.00504    0.00442   -0.00624
AFIX  43
H46   2    0.244112    0.339336    0.037612    11.00000   -1.20000
AFIX   0
C47   1    0.290795    0.433618    0.019560    11.00000    0.04334    0.03763 =
         0.02579   -0.00348    0.00387   -0.00082
C48   1    0.523116    0.403748    0.244205    11.00000    0.03864    0.04114 =
         0.04854   -0.00200   -0.00055   -0.00283
AFIX  23
H48A  2    0.504305    0.450298    0.257906    11.00000   -1.20000
H48B  2    0.560981    0.408601    0.201495    11.00000   -1.20000
AFIX   0
C49   1    0.560049    0.368582    0.326764    11.00000    0.04573    0.04825 =
         0.05383   -0.00155   -0.00546    0.00276
AFIX 137
H49A  2    0.579437    0.323055    0.312013    11.00000   -1.50000
H49B  2    0.521590    0.363102    0.367790    11.00000   -1.50000
H49C  2    0.602991    0.396863    0.353846    11.00000   -1.50000
AFIX   0
C50   1    0.158368    0.425633   -0.045352    11.00000    0.05133    0.05444 =
         0.04034   -0.00100   -0.00682   -0.00949
AFIX  23
H50A  2    0.145209    0.412609    0.013289    11.00000   -1.20000
H50B  2    0.161153    0.382995   -0.080376    11.00000   -1.20000
AFIX   0
C51   1    0.098020    0.473359   -0.089482    11.00000    0.05933    0.06641 =
         0.06296   -0.00167   -0.01593   -0.00031
AFIX 137
H51A  2    0.111398    0.485745   -0.147555    11.00000   -1.50000
H51B  2    0.095555    0.515292   -0.054230    11.00000   -1.50000
H51C  2    0.047707    0.450199   -0.095473    11.00000   -1.50000
AFIX   0
HKLF 4


REM  181205_p5q_10br_0ma_a.res in P2(1)/c
REM R1 =  0.0480 for    8600 Fo > 4sig(Fo)  and  0.0705 for all   11778 data
REM    612 parameters refined using      0 restraints

END

WGHT      0.0638      1.6502

REM Instructions for potential hydrogen bonds
HTAB C6 O4
HTAB C13 O6
HTAB C17 Br1
HTAB C43 O7
HTAB C46 O2
HTAB C50 Br1

REM Highest difference peak  0.561,  deepest hole -0.709,  1-sigma level  0.058
Q1    1  -0.0389  0.5029 -0.1102  11.00000  0.05    0.56
Q2    1   0.2163  0.5379  0.6209  11.00000  0.05    0.49
Q3    1   0.0984  0.5151  0.1413  11.00000  0.05    0.47
Q4    1   0.2402  0.5391  0.7024  11.00000  0.05    0.30
Q5    1   0.1615  0.3584  0.4776  11.00000  0.05    0.28
Q6    1   0.2639  0.4814  0.7501  11.00000  0.05    0.28
Q7    1   0.2808  0.5261  0.6121  11.00000  0.05    0.24
Q8    1   0.3121  0.2943  0.2813  11.00000  0.05    0.24
Q9    1   0.2180  0.5431  0.7507  11.00000  0.05    0.24
Q10   1   0.1412  0.6466  0.4024  11.00000  0.05    0.24
Q11   1   0.0836  0.6589  0.3639  11.00000  0.05    0.24
Q12   1   0.2815  0.5567  0.7625  11.00000  0.05    0.23
Q13   1   0.2415  0.7383  0.2638  11.00000  0.05    0.23
Q14   1   0.1945  0.2960  0.2638  11.00000  0.05    0.22
Q15   1  -0.0564  0.6390  0.2789  11.00000  0.05    0.22
Q16   1   0.1581  0.6366  0.4616  11.00000  0.05    0.22
Q17   1   0.2784  0.4551 -0.0612  11.00000  0.05    0.22
Q18   1   0.2608  0.6919  0.1302  11.00000  0.05    0.22
Q19   1   0.3804  0.3598  0.1182  11.00000  0.05    0.22
Q20   1   0.3055  0.2980  0.3494  11.00000  0.05    0.21
;
_shelx_res_checksum                77300
_shelx_hkl_file
;
   0   0   2   11.00    0.70
   0   0  -2   11.10    0.70
   0   0   3    0.10    0.30
   0   0  -3    0.00    0.20
   0   0   4  333.17   15.90
   0   0  -4  368.86   16.00
   0   0   5    0.20    0.40
   0   0  -5    0.10    0.40
   0   0  -6  516.65   23.80
   0   0   6  538.85   23.80
   0   0   6  515.95   23.50
   0   0   7    0.00    0.50
   0   0   7    0.00    0.20
   0   0  -7    0.00    0.50
   0   0   8  238.88   10.50
   0   0   8  240.38   11.00
   0   0  -8  217.88   10.90
   0   0  -9    1.10    0.70
   0   0   9   -0.40    0.60
   0   0   9    0.10    0.30
   0   0  10   10.10    0.80
   0   0  10    7.20    1.10
   0   0 -10    8.00    1.40
   0   0  11    0.80    0.90
   0   0  11    0.70    0.40
   0   0  12  166.98    8.00
   0   0  12  180.38    8.70
   0   0  13    0.60    0.50
   0   0  13    0.30    1.10
   0   0  14  154.28    8.30
   0   0  14  166.28    7.60
   0   0  15   -1.40    1.00
   0   0  15    0.20    0.60
   0   0  16   55.99    2.90
   0   0  16   46.50    3.80
   0   0  17    0.60    1.30
   0   0  17    0.30    0.70
   0   0  18    2.90    0.80
   0   0  19    1.30    0.80
   0   1   2   20.40    1.00
   0   1   2   23.20    1.00
   0   1   2   22.20    1.10
   0  -1  -2   21.20    1.00
   0  -1  -2   20.30    1.00
   0  -1  -2   21.10    1.10
   0   1   3  149.79    6.80
   0   1   3  142.39    6.60
   0   1   3  146.09    6.60
   0  -1  -3  141.79    6.80
   0  -1   3  156.08    6.80
   0   1   4  110.79    5.10
   0   1   4  108.49    4.90
   0   1   4  116.19    4.90
   0  -1   4  102.89    5.10
   0  -1  -4  102.09    5.10
   0   1   5  220.48    9.90
   0   1   5  211.18    9.60
   0   1   5  214.78    9.60
   0  -1  -5  205.98    9.90
   0  -1   5  214.78    9.90
   0   1   6   10.90    1.10
   0   1   6   12.20    0.70
   0  -1  -6   11.70    1.10
   0  -1   6   13.70    1.10
   0   1   7   44.80    2.20
   0   1   7   49.50    2.60
   0  -1   7   45.70    2.10
   0  -1  -7   42.20    2.60
   0  -1   7   49.30    2.60
   0   1   8    6.90    1.00
   0   1   8    6.40    0.60
   0  -1   8    6.40    0.50
   0  -1  -8    7.80    1.00
   0  -1   8    5.80    1.00
   0   1   9    1.30    0.80
   0   1   9    2.20    0.40
   0  -1   9    1.30    0.70
   0  -1   9    3.10    0.40
   0  -1  -9    2.10    0.80
   0   1  10   49.50    2.50
   0   1  10   48.10    3.10
   0  -1  10   53.49    3.10
   0  -1 -10   54.59    3.20
   0  -1  10   49.80    2.50
   0   1  11   33.80    1.90
   0   1  11   29.70    2.40
   0  -1  11   34.50    2.50
   0  -1  11   35.60    1.80
   0  -1 -11   32.90    2.50
   0   1  12  146.59    6.90
   0   1  12  150.28    7.50
   0  -1  12  137.59    7.50
   0  -1  12  149.39    6.80
   0  -1 -12  151.98    7.50
   0   1  13   30.10    1.80
   0   1  13   30.60    2.60
   0  -1  13   30.70    2.60
   0  -1  13   28.80    1.70
   0   1  14   61.29    3.10
   0   1  14   55.29    3.80
   0  -1  14   59.19    3.90
   0  -1  14   57.89    3.00
   0   1  15    1.20    0.70
   0   1  15    1.30    1.20
   0  -1  15    2.20    1.30
   0  -1  15    1.80    0.70
   0   1  16    0.90    0.70
   0   1  16   -0.30    1.10
   0  -1  16    0.20    0.60
   0   1  17    1.40    0.80
   0  -1  17   -0.10    0.70
   0  -1  17    1.00    1.30
   0   1  18    6.80    1.10
   0  -1  18   11.40    1.20
   0   1  19    2.90    0.90
   0  -1  19    2.10    0.80
   0   2   1    5.20    0.40
   0   2   1    5.50    0.40
   0  -2  -1    5.00    0.40
   0  -2  -1    5.00    0.40
   0   2   2  117.49    5.10
   0   2   2  114.09    5.10
   0  -2  -2  113.29    5.10
   0  -2  -2  103.79    5.10
   0   2   3  300.47   13.80
   0   2   3  306.87   13.80
   0  -2  -3  299.67   13.80
   0  -2  -3  313.97   13.90
   0  -2  -3  308.67   13.80
   0   2   4  222.58    9.50
   0   2   4  197.08    9.50
   0  -2  -4  203.08    9.40
   0  -2   4  196.78    9.60
   0  -2  -4  205.58    9.40
   0  -2  -4  232.18    9.70
   0   2   5   25.90    1.30
   0   2   5   25.20    1.50
   0   2   5   24.40    1.30
   0  -2   5   26.10    1.60
   0  -2  -5   26.80    1.60
   0   2   6   21.50    1.10
   0   2   6   18.60    1.40
   0  -2   6   20.50    1.00
   0  -2   6   19.50    1.40
   0  -2  -6   21.60    1.40
   0   2   7   41.10    2.40
   0   2   7   41.60    2.00
   0  -2   7   42.40    1.90
   0  -2  -7   37.60    2.40
   0  -2   7   40.80    2.40
   0   2   8  332.87   17.00
   0   2   8  378.66   16.70
   0  -2   8  373.86   17.10
   0  -2  -8  403.06   17.10
   0  -2   8  360.76   16.60
   0   2   9    1.20    0.40
   0   2   9    2.80    0.80
   0  -2  -9    3.00    0.90
   0  -2   9    1.50    0.30
   0  -2   9    1.70    0.80
   0   2  10   32.00    2.30
   0   2  10   30.80    1.70
   0  -2 -10   34.10    2.30
   0  -2  10   30.50    1.60
   0   2  11   15.40    1.10
   0   2  11   16.00    1.70
   0  -2 -11   14.00    1.60
   0  -2  11   14.90    1.00
   0  -2  11   16.00    1.80
   0   2  12    0.20    0.50
   0   2  12   -0.20    0.90
   0  -2  12   -0.20    0.40
   0  -2  12    0.10    1.00
   0  -2 -12    0.20    1.10
   0   2  13   84.29    5.00
   0   2  13   93.29    4.40
   0  -2 -13   85.59    5.00
   0  -2  13   88.89    5.10
   0  -2  13   88.39    4.30
   0   2  14    7.90    1.60
   0   2  14   13.60    1.20
   0  -2  14   14.30    1.20
   0  -2  14   15.00    2.00
   0  -2 -14   15.10    1.90
   0   2  15    0.40    0.70
   0  -2  15   -1.10    1.10
   0  -2  15   -0.10    0.60
   0   2  16   56.29    3.10
   0  -2  16   58.29    3.10
   0  -2  16   54.99    4.20
   0   2  17    5.30    1.00
   0  -2  17    7.00    0.90
   0  -2  17    4.20    1.60
   0   2  18   12.70    1.30
   0  -2  18   14.20    1.30
   0   2  19    7.00    1.20
   0  -2  19   10.10    1.10
   0  -3   0    0.50    0.20
   0   3   1   11.80    0.70
   0   3   1   10.10    0.70
   0  -3  -1   12.40    0.70
   0  -3   1    9.80    0.60
   0  -3  -1   10.80    0.70
   0   3   2  567.14   24.80
   0   3   2  522.15   24.80
   0  -3  -2  562.94   24.80
   0  -3  -2  554.54   24.80
   0   3   3   97.39    4.60
   0   3   3   97.19    4.60
   0  -3  -3   98.09    4.60
   0  -3  -3  101.19    4.60
   0   3   4   61.89    3.00
   0   3   4   62.09    3.00
   0  -3  -4   64.89    3.00
   0  -3  -4   64.59    3.10
   0  -3  -4   61.29    3.00
   0   3   5  423.66   19.10
   0  -3   5  414.96   19.00
   0  -3  -5  409.36   19.00
   0  -3  -5  443.26   19.20
   0  -3  -5  421.76   19.00
   0   3   6   55.79    2.80
   0  -3   6   58.09    2.70
   0  -3   6   58.99    3.10
   0  -3  -6   59.69    3.10
   0  -3  -6   57.09    2.60
   0   3   7    6.80    0.60
   0  -3  -7    4.90    0.80
   0  -3   7    7.10    0.50
   0  -3   7    5.40    0.90
   0   3   8   45.20    2.20
   0  -3   8   40.20    2.00
   0  -3   8   36.90    2.50
   0  -3  -8   40.60    2.50
   0   3   9   39.90    2.20
   0  -3   9   39.20    2.00
   0  -3   9   44.60    2.70
   0  -3  -9   42.10    2.60
   0   3  10    9.90    1.00
   0  -3 -10   11.60    1.40
   0  -3  10    9.20    0.80
   0  -3  10   11.40    1.40
   0   3  11    7.70    0.80
   0  -3 -11    9.50    1.50
   0  -3  11    7.70    0.70
   0  -3  11    9.60    1.50
   0   3  12   10.50    1.00
   0  -3  12   13.50    1.70
   0  -3 -12    8.60    1.40
   0  -3  12   10.30    0.90
   0   3  13  182.98    8.70
   0  -3  13  193.18    9.40
   0  -3  13  186.38    8.60
   0  -3 -13  184.98    9.40
   0   3  14   11.10    1.10
   0  -3  14   10.20    1.00
   0  -3  14    9.80    1.70
   0  -3 -14    9.80    1.70
   0   3  15   10.30    1.10
   0  -3  15   12.20    2.00
   0  -3  15   10.20    1.00
   0  -3 -15   12.70    1.90
   0   3  16    6.60    1.00
   0  -3  16    8.20    1.00
   0  -3  16    7.00    1.60
   0   3  17    8.10    1.10
   0  -3  17    7.40    1.00
   0  -3  17    9.70    1.90
   0   3  18    3.80    1.00
   0  -3  18    2.90    0.90
   0   3  19    9.70    1.40
   0  -3  19   11.00    1.20
   0   4   0 1138.79   67.99
   0  -4   0 1177.48   68.29
   0   4   1  373.96   16.00
   0  -4  -1  340.67   16.00
   0  -4   1  339.77   16.00
   0  -4  -1  359.06   16.00
   0   4   2   99.99    4.50
   0  -4  -2   98.59    4.50
   0  -4   2   90.79    4.50
   0  -4  -2   96.79    4.50
   0   4   3   42.40    2.20
   0   4   3   47.00    2.20
   0  -4  -3   40.40    2.10
   0  -4   3   42.90    2.10
   0  -4  -3   42.00    2.10
   0   4   4   52.79    2.50
   0  -4  -4   52.09    2.50
   0  -4  -4   48.40    2.50
   0  -4   4   49.50    2.40
   0   4   5   31.60    1.60
   0  -4  -5   27.30    1.50
   0  -4   5   29.60    1.50
   0  -4  -5   29.70    1.80
   0  -4  -5   29.20    1.50
   0   4   6   25.30    1.50
   0  -4  -6   28.80    1.40
   0  -4   6   26.90    1.40
   0  -4  -6   25.80    1.40
   0  -4  -6   23.50    1.70
   0   4   7   23.60    1.40
   0  -4  -7   24.00    1.20
   0  -4  -7   22.30    1.70
   0  -4   7   24.20    1.80
   0  -4  -7   23.20    1.20
   0  -4   7   24.50    1.30
   0   4   8  471.25   21.20
   0  -4   8  469.15   21.60
   0  -4   8  458.05   21.10
   0  -4  -8  475.45   21.50
   0   4   9  130.69    6.30
   0  -4  -9  137.49    6.60
   0  -4   9  128.29    6.70
   0  -4   9  133.69    6.10
   0   4  10  143.89    6.40
   0  -4  10  132.49    6.20
   0  -4 -10  124.09    7.10
   0  -4  10  135.39    6.90
   0   4  11    8.50    0.90
   0  -4  11    6.80    1.30
   0  -4  11    8.90    0.80
   0  -4 -11    7.60    1.30
   0   4  12   15.20    1.30
   0  -4  12   15.50    1.90
   0  -4  12   12.70    1.10
   0  -4 -12   16.20    1.90
   0   4  13    0.70    0.70
   0  -4  13    0.40    1.10
   0  -4  13    2.10    0.60
   0  -4 -13    1.90    1.20
   0   4  14   88.39    4.40
   0  -4  14   83.19    5.10
   0  -4  14   86.19    4.20
   0  -4 -14   86.19    5.10
   0   4  15    0.00    0.70
   0  -4  15    0.00    0.60
   0  -4 -15    0.30    1.30
   0  -4  15    1.50    1.30
   0   4  16    1.90    0.90
   0  -4  16    2.30    0.70
   0  -4 -16    3.30    1.50
   0  -4  16    2.30    1.50
   0   4  17   36.40    2.40
   0  -4  17   25.40    3.00
   0  -4  17   33.30    2.10
   0   4  18   -0.50    0.80
   0  -4  18   -0.20    0.70
   0   4  19    2.60    1.00
   0  -4  19    2.20    0.90
   0  -5   0    0.10    0.30
   0  -5   0    0.30    0.30
   0  -5  -1  360.16   16.20
   0  -5  -1  343.17   16.20
   0  -5   1  366.46   16.20
   0   5   2   64.39    3.30
   0  -5   2   70.39    3.30
   0  -5  -2   66.49    3.30
   0  -5  -2   67.59    3.30
   0   5   3   88.49    4.20
   0  -5  -3   87.89    4.20
   0  -5  -3   89.99    4.20
   0  -5   3   88.49    4.20
   0   5   4   34.40    1.80
   0  -5  -4   31.20    1.70
   0  -5   4   32.80    1.70
   0  -5  -4   31.20    1.70
   0   5   5  184.68    8.60
   0  -5   5  185.08    8.60
   0  -5  -5  188.18    8.60
   0  -5  -5  188.68    8.60
   0   5   6    0.40    0.40
   0  -5  -6   -0.30    0.30
   0  -5  -6    0.10    0.50
   0  -5   6    0.20    0.30
   0  -5  -6    0.30    0.30
   0   5   7    1.50    0.50
   0  -5   7    1.40    0.40
   0  -5  -7    1.60    0.70
   0  -5  -7    1.50    0.40
   0  -5  -7    2.10    0.40
   0   5   8  114.59    5.50
   0  -5  -8  110.89    5.20
   0  -5   8  114.29    5.40
   0  -5   8  120.49    5.90
   0  -5  -8  111.29    5.20
   0  -5  -8  118.39    5.80
   0   5   9    0.30    0.50
   0  -5   9   -0.20    0.80
   0  -5  -9    0.40    0.80
   0  -5   9   -0.30    0.40
   0   5  10    1.10    0.60
   0  -5 -10    1.50    1.10
   0  -5  10    2.10    1.00
   0  -5  10    1.50    0.50
   0   5  11  239.38   11.70
   0  -5  11  270.67   12.30
   0  -5 -11  247.18   12.10
   0  -5  11  255.57   11.60
   0   5  12  111.49    5.60
   0  -5  12  114.79    6.20
   0  -5 -12  114.49    6.10
   0  -5  12  114.99    5.40
   0   5  13   33.30    2.20
   0  -5 -13   35.10    2.90
   0  -5  13   31.30    2.80
   0  -5  13   37.00    2.00
   0   5  14   10.00    1.20
   0  -5  14    9.00    1.00
   0  -5 -14    8.30    1.70
   0  -5  14    9.60    1.70
   0   5  15    1.20    0.80
   0  -5 -15    1.50    1.30
   0  -5  15    2.30    0.70
   0   5  16    3.90    1.00
   0  -5  16    3.50    0.80
   0  -5  16    3.10    1.50
   0  -5 -16    5.70    1.70
   0   5  17   -0.10    0.80
   0  -5 -17    1.40    1.50
   0  -5  17    1.10    0.80
   0   5  18   -0.40    0.90
   0  -5  18    0.20    0.80
   0   5  19   19.90    1.90
   0  -5  19   20.70    1.80
   0   6   0 1587.74   94.19
   0  -6   0 1481.85   92.29
   0  -6  -1  330.87   14.50
   0  -6  -1  316.77   14.50
   0  -6   1  303.67   14.40
   0   6   2   46.30    2.50
   0  -6   2   50.39    2.50
   0  -6  -2   48.50    2.50
   0  -6  -2   49.90    2.50
   0   6   3   15.60    1.10
   0  -6   3   16.00    1.10
   0  -6  -3   14.30    1.10
   0  -6  -3   16.20    1.10
   0   6   4   14.90    1.00
   0  -6  -4    9.90    0.90
   0  -6   4   10.50    0.90
   0  -6  -4   10.80    1.00
   0   6   5   39.80    2.20
   0  -6  -5   40.80    2.20
   0  -6  -5   38.60    2.10
   0  -6   5   41.70    2.10
   0   6   6   32.90    1.90
   0  -6   6   31.50    1.80
   0  -6  -6   33.60    1.80
   0  -6  -6   32.80    1.80
   0   6   7    7.00    0.80
   0  -6  -7    9.80    0.80
   0  -6  -7    5.60    1.00
   0  -6   7    8.80    0.80
   0  -6  -7    9.20    0.80
   0   6   8  456.35   19.90
   0  -6  -8  434.56   19.70
   0  -6  -8  431.76   19.70
   0  -6   8  451.35   19.80
   0  -6  -8  408.46   20.10
   0   6   9   23.80    1.60
   0  -6   9   21.20    2.00
   0  -6  -9   19.70    1.10
   0  -6  -9   21.30    1.10
   0  -6  -9   24.60    2.00
   0  -6   9   21.00    1.40
   0   6  10   94.39    4.80
   0  -6  10   94.39    5.30
   0  -6 -10   94.59    5.20
   0  -6  10   99.79    4.60
   0   6  11    0.60    0.60
   0  -6  11    0.00    0.50
   0  -6  11    1.00    1.00
   0  -6 -11   -0.10    1.00
   0   6  12   17.50    1.60
   0  -6  12   15.40    1.40
   0  -6 -12   19.40    2.00
   0  -6  12   21.70    2.20
   0   6  13    0.10    0.70
   0  -6 -13    0.30    1.20
   0  -6  13    0.90    1.20
   0  -6  13    0.10    0.60
   0   6  14    5.60    1.00
   0  -6  14    5.70    1.50
   0  -6 -14    7.00    1.60
   0  -6  14    7.00    0.90
   0   6  15   13.50    1.60
   0  -6 -15   12.10    1.90
   0  -6  15   14.20    1.20
   0  -6  15   11.20    2.00
   0   6  16   17.90    1.70
   0  -6  16   21.30    1.60
   0  -6 -16   20.20    2.50
   0  -6  16   16.60    2.30
   0   6  17    0.30    0.90
   0  -6  17    0.80    0.70
   0  -6 -17    0.60    1.50
   0   6  18    5.30    1.20
   0  -6  18    6.00    1.10
   0  -6 -18    8.70    2.30
   0   6  19    0.60    1.10
   0  -6  19    0.40    0.80
   0  -7   0    0.40    0.40
   0  -7   0    0.70    0.50
   0  -7  -1    0.80    0.50
   0  -7   1    0.40    0.50
   0  -7  -1    0.80    0.40
   0  -7  -2    0.40    0.40
   0  -7  -2    0.70    0.40
   0  -7   2    0.20    0.40
   0   7   3  422.06   18.80
   0  -7   3  392.16   18.70
   0  -7  -3  418.86   18.70
   0  -7  -3  413.16   18.80
   0   7   4   37.40    2.20
   0  -7   4   38.70    2.10
   0  -7  -4   39.40    2.20
   0  -7  -4   41.40    2.20
   0   7   5   97.69    4.90
   0  -7   5   95.99    4.90
   0  -7  -5  102.39    4.90
   0  -7  -5  108.89    4.90
   0   7   6    2.60    0.60
   0  -7  -6    2.50    0.60
   0  -7  -6    2.80    0.60
   0  -7   6    2.90    0.60
   0   7   7  116.59    5.30
   0  -7  -7  106.09    5.10
   0  -7   7  104.09    5.10
   0  -7  -7  103.49    5.20
   0   7   8   16.70    1.40
   0  -7  -8   17.70    1.20
   0  -7   8   17.50    1.30
   0  -7  -8   15.10    1.50
   0  -7  -8   18.60    1.30
   0   7   9   43.20    2.50
   0  -7   9   45.60    2.40
   0  -7  -9   36.40    3.00
   0  -7  -9   42.30    2.20
   0  -7  -9   45.80    2.20
   0   7  10   14.90    1.50
   0  -7  10   15.00    1.70
   0  -7  10   16.30    1.30
   0  -7 -10   20.20    2.00
   0   7  11   61.89    3.40
   0  -7 -11   61.79    3.80
   0  -7  11   63.89    3.20
   0  -7  11   58.09    3.90
   0   7  12   10.60    1.20
   0  -7  12   10.50    1.70
   0  -7 -12    9.50    1.60
   0  -7  12    9.80    1.00
   0   7  13  312.47   14.70
   0  -7 -13  306.87   15.10
   0  -7  13  322.77   14.50
   0  -7  13  317.17   15.30
   0   7  14   57.29    3.90
   0  -7 -14   59.69    4.00
   0  -7  14   53.29    4.00
   0  -7  14   52.89    3.00
   0   7  15   18.80    1.70
   0  -7  15   17.60    2.30
   0  -7 -15   16.60    2.20
   0  -7  15   16.30    1.50
   0   7  16    1.50    1.00
   0  -7  16    2.30    0.80
   0  -7 -16    0.50    1.50
   0  -7  16    2.50    1.50
   0   7  17   -0.50    0.90
   0  -7  17   -0.20    0.80
   0  -7 -17   -0.20    1.50
   0   7  18    4.30    1.20
   0  -7  18    2.60    0.90
   0   7  19    5.80    1.40
   0  -7 -19    7.00    2.20
   0  -7  19    7.10    1.20
   0  -8   0  865.81   37.70
   0  -8   0  803.82   37.70
   0  -8  -1   68.59    3.60
   0  -8   1   70.99    3.60
   0  -8  -1   74.59    3.60
   0  -8  -2  729.43   32.10
   0  -8   2  690.53   32.00
   0  -8  -2  705.03   32.00
   0   8   3   30.50    1.80
   0  -8   3   28.30    1.80
   0  -8  -3   32.20    1.90
   0  -8  -3   30.60    1.80
   0   8   4   23.10    1.70
   0  -8  -4   26.60    1.70
   0  -8   4   27.20    1.70
   0  -8  -4   27.30    1.70
   0   8   5    0.90    0.50
   0  -8  -5    0.60    0.50
   0  -8   5    0.10    0.50
   0  -8  -5    0.70    0.50
   0   8   6   52.59    3.10
   0  -8  -6   60.99    3.10
   0  -8  -6   59.89    3.10
   0  -8   6   58.89    3.00
   0   8   7    1.10    0.60
   0  -8   7    1.40    0.60
   0  -8  -7    1.10    0.50
   0  -8  -7    1.80    0.60
   0   8   8   98.19    4.80
   0  -8   8  100.29    4.70
   0  -8  -8   96.19    4.70
   0  -8  -8   96.59    5.10
   0  -8  -8   87.09    4.60
   0   8   9  164.38    8.10
   0  -8   9  170.18    8.00
   0  -8  -9  169.58    7.90
   0  -8  -9  168.18    7.90
   0  -8  -9  170.68    8.40
   0   8  10    5.50    1.00
   0  -8  10    8.50    1.40
   0  -8 -10    8.60    1.50
   0  -8  10    6.80    0.90
   0  -8 -10    7.10    0.70
   0  -8 -10    6.20    0.70
   0   8  11   88.09    4.50
   0  -8  11   84.69    4.30
   0  -8  11   86.09    5.00
   0  -8 -11   85.39    4.90
   0  -8 -12   52.69    3.70
   0  -8  12   55.29    3.00
   0  -8  12   55.59    3.80
   0   8  13    1.90    0.90
   0  -8  13    2.90    1.50
   0  -8  13    1.00    0.70
   0  -8 -13    0.90    1.30
   0   8  14    1.10    0.90
   0  -8  14    0.90    1.30
   0  -8 -14    1.20    1.30
   0  -8  14    0.80    0.70
   0   8  15   14.40    1.60
   0  -8  15   16.00    1.40
   0  -8 -15   14.20    2.10
   0  -8  15   13.80    2.10
   0   8  16   36.80    2.80
   0  -8  16   35.90    2.40
   0  -8 -16   40.10    3.50
   0   8  17    0.50    1.00
   0  -8 -17   -0.20    1.40
   0  -8  17    0.80    0.80
   0   8  18    0.50    1.10
   0  -8 -18    0.60    1.70
   0  -8  18    0.80    0.90
   0  -9   0   -0.70    0.50
   0  -9   0    0.20    0.50
   0  -9  -1   48.00    2.80
   0  -9   1   52.49    2.80
   0  -9  -1   50.09    2.70
   0  -9   2  723.43   33.60
   0  -9  -2  753.52   33.70
   0  -9  -2  751.92   33.60
   0  -9  -3  281.77   13.20
   0  -9   3  282.97   13.20
   0  -9  -3  292.67   13.20
   0   9   4    6.10    0.80
   0  -9   4    6.80    0.80
   0  -9  -4    5.20    0.80
   0  -9  -4    6.10    0.80
   0   9   5   23.20    1.70
   0  -9  -5   24.80    1.60
   0  -9   5   20.00    1.60
   0  -9  -5   22.10    1.60
   0   9   6   51.09    3.00
   0  -9   6   56.89    2.90
   0  -9  -6   54.29    3.00
   0  -9  -6   51.29    2.90
   0   9   7    3.70    0.80
   0  -9   7    2.80    0.70
   0  -9  -7    3.30    0.70
   0  -9  -7    1.80    0.60
   0   9   8   26.00    1.90
   0  -9  -8   25.30    1.70
   0  -9   8   27.00    1.80
   0  -9  -8   27.40    1.80
   0   9   9  103.69    5.20
   0  -9  -9   95.89    5.40
   0  -9  -9  107.29    5.00
   0  -9  -9  100.49    5.00
   0  -9   9  100.59    5.10
   0  -9 -10   38.60    2.10
   0  -9  10   34.40    2.20
   0  -9 -10   32.50    2.00
   0  -9 -10   33.00    2.70
   0   9  11   19.30    1.90
   0  -9  11   19.00    1.70
   0  -9 -11   22.20    1.30
   0  -9  11   20.50    2.20
   0  -9 -11   23.50    2.30
   0  -9 -11   19.10    1.30
   0   9  12   12.20    1.40
   0  -9  12   11.40    1.20
   0  -9 -12   11.40    1.70
   0  -9  12    8.50    1.60
   0   9  13   34.70    2.50
   0  -9 -13   29.60    2.90
   0  -9  13   33.60    2.30
   0  -9  13   34.20    3.10
   0   9  14   18.90    1.80
   0  -9 -14   17.40    2.20
   0  -9  14   14.60    2.20
   0  -9  14   16.90    1.50
   0   9  15    3.10    1.20
   0  -9 -15    1.50    1.40
   0  -9  15    3.20    0.90
   0  -9  15    2.70    1.50
   0   9  16    0.30    1.10
   0  -9 -16   -1.10    1.50
   0  -9  16    0.00    0.80
   0   9  17    0.20    1.10
   0  -9 -17    2.80    1.70
   0  -9  17    2.20    0.90
   0   9  18    3.60    1.30
   0  -9 -18   -0.80    1.60
   0 -10   0  822.42   35.40
   0 -10   0  740.63   35.40
   0 -10  -1  225.18   10.40
   0 -10  -1  209.48   10.30
   0 -10   1  226.58   10.30
   0 -10   1  217.48   10.30
   0 -10   2   18.90    1.60
   0 -10  -2   19.30    1.60
   0 -10  -2   19.40    1.50
   0 -10  -3   54.29    3.20
   0 -10  -3   66.29    3.40
   0 -10   3   62.19    3.30
   0  10   4    3.10    0.70
   0 -10  -4    2.70    0.70
   0 -10   4    3.00    0.80
   0 -10  -4    4.10    0.80
   0  10   5    0.40    0.60
   0 -10   5    0.10    0.60
   0 -10  -5    0.40    0.60
   0 -10  -5    0.20    0.60
   0  10   6   59.49    3.50
   0 -10  -6   66.19    3.50
   0 -10   6   65.09    3.50
   0 -10  -6   65.39    3.50
   0  10   7   21.90    1.90
   0 -10  -7   21.60    1.80
   0 -10  -7   25.50    1.80
   0 -10   7   25.00    1.80
   0  10   8  130.19    6.80
   0 -10  -8  140.19    6.60
   0 -10  -8  135.79    6.50
   0 -10   8  130.89    6.60
   0  10   9   22.70    1.90
   0 -10  -9   22.50    1.70
   0 -10   9   22.80    1.80
   0 -10  -9   24.70    2.30
   0 -10  -9   21.30    1.70
   0  10  10   11.30    1.40
   0 -10 -10    8.00    1.00
   0 -10 -10    9.50    1.00
   0 -10 -10    7.40    1.40
   0 -10  10    9.60    1.10
   0  10  11   10.50    1.30
   0 -10  11    9.10    1.70
   0 -10 -11   11.40    1.10
   0 -10 -11    8.40    1.50
   0 -10  11   13.10    1.30
   0 -10 -11   11.70    1.00
   0  10  12   -0.30    0.90
   0 -10  12    0.20    0.80
   0 -10 -12   -0.50    1.20
   0 -10  12   -0.60    1.20
   0  10  13    3.00    1.10
   0 -10 -13    3.40    1.50
   0 -10  13    5.50    1.60
   0 -10  13    5.80    1.10
   0  10  14   29.60    2.60
   0 -10  14   34.40    3.20
   0 -10  14   32.40    2.30
   0 -10 -14   28.40    3.00
   0  10  15   -1.20    1.00
   0 -10  15    0.80    0.90
   0 -10 -15    1.00    1.50
   0  10  16    3.80    1.30
   0 -10 -16    6.90    1.80
   0  10  17    0.10    1.10
   0 -10  17   -0.90    0.80
   0 -10 -17   -1.50    1.50
   0  10  18   13.40    1.90
   0 -10 -18   10.20    2.30
   0 -10  18   15.30    1.60
   0 -11   0    3.30    0.80
   0 -11   0    1.40    0.60
   0 -11  -1  103.29    5.00
   0 -11   1  100.79    5.10
   0 -11   1   95.69    5.00
   0 -11  -1   97.89    5.10
   0 -11  -2  341.57   16.20
   0 -11  -2  349.96   16.20
   0 -11   2  356.26   16.20
   0 -11  -3  207.88    9.90
   0 -11   3  201.48    9.90
   0 -11  -3  215.28    9.90
   0 -11  -4  254.07   11.60
   0 -11  -4  241.68   11.70
   0 -11   4  247.18   11.60
   0  11   5    3.40    0.80
   0 -11  -5    1.20    0.80
   0 -11   5    1.80    0.80
   0 -11  -5    1.90    0.80
   0  11   6   64.89    3.60
   0 -11  -6   64.09    3.60
   0 -11  -6   62.89    3.50
   0 -11   6   65.19    3.50
   0  11   7   -0.40    0.80
   0 -11  -7    0.50    0.70
   0 -11   7    0.10    0.70
   0 -11  -7    1.10    0.80
   0  11   8    7.50    1.20
   0 -11   8   10.00    1.20
   0 -11  -8   10.20    1.20
   0 -11  -8   11.90    1.20
   0  11   9   17.60    1.70
   0 -11  -9   21.00    1.80
   0 -11  -9   21.20    1.70
   0 -11   9   21.90    1.80
   0  11  10   49.00    3.10
   0 -11  10   48.60    2.90
   0 -11 -10   47.90    3.40
   0 -11 -10   45.60    2.70
   0 -11 -10   46.90    2.80
   0  11  11   63.49    3.90
   0 -11 -11   62.39    4.20
   0 -11 -11   69.19    3.50
   0 -11 -11   66.79    3.50
   0 -11  11   65.09    3.70
   0  11  12   19.90    1.90
   0 -11 -12   12.40    1.90
   0 -11 -12   15.30    1.20
   0 -11 -12   16.00    1.20
   0 -11  12   15.00    1.50
   0  11  13    1.80    1.10
   0 -11 -13    1.40    1.40
   0 -11  13    3.10    1.00
   0 -11  13    1.90    1.40
   0  11  14   10.50    1.60
   0 -11  14   11.20    1.90
   0 -11 -14    7.60    1.80
   0 -11  14   10.20    1.80
   0  11  15   14.00    1.70
   0 -11  15   14.10    1.60
   0 -11 -15   11.80    2.10
   0  11  16    0.30    1.10
   0 -11  16    1.60    1.00
   0 -11 -16   -2.30    1.40
   0  11  17    1.20    1.20
   0 -11  17   -0.60    0.90
   0 -11 -17    2.40    1.90
   0 -12   0  306.27   14.90
   0 -12   0  327.67   14.80
   0 -12  -1    1.40    0.80
   0 -12  -1    1.20    0.70
   0 -12   1    1.20    0.70
   0 -12  -2    3.60    0.90
   0 -12  -2    3.60    0.80
   0 -12   2    4.50    0.90
   0 -12  -3   19.70    1.80
   0 -12  -3   17.80    1.60
   0 -12   3   15.70    1.60
   0 -12   4    2.70    0.90
   0 -12  -4    1.80    0.90
   0 -12  -4    0.60    0.80
   0 -12   5   -0.30    0.70
   0 -12  -5   -0.10    0.70
   0 -12  -5    0.50    0.70
   0  12   6    3.30    0.90
   0 -12  -6    3.80    0.90
   0 -12  -6    3.50    0.90
   0 -12   6    0.80    0.80
   0  12   7   12.90    1.40
   0 -12   7   13.40    1.40
   0 -12  -7   11.00    1.30
   0 -12  -7   14.60    1.50
   0  12   8  162.78    7.60
   0 -12  -8  149.99    8.40
   0 -12  -8  158.38    7.50
   0 -12   8  139.69    7.60
   0  12   9    0.50    0.90
   0 -12  -9    1.30    1.10
   0 -12  -9    0.50    0.80
   0  12  10    5.90    1.20
   0 -12 -10    4.90    1.00
   0 -12  10    5.30    1.70
   0 -12 -10    6.80    1.40
   0 -12 -10    6.50    1.00
   0  12  11  119.89    6.20
   0 -12 -11  116.59    5.80
   0 -12 -11  117.39    6.50
   0 -12 -11  116.69    5.90
   0 -12  11  119.69    6.10
   0  12  12    5.80    1.30
   0 -12 -12    5.30    1.50
   0 -12  12    5.20    1.20
   0 -12 -12    3.70    0.80
   0 -12  12    7.70    1.70
   0 -12 -12    5.30    0.90
   0  12  13   -0.10    1.00
   0 -12  13    1.40    1.30
   0 -12 -13    0.80    1.40
   0 -12  13    0.80    0.90
   0  12  14   -0.10    1.10
   0 -12 -14    0.50    1.40
   0 -12  14    0.10    0.90
   0  12  15   11.10    1.70
   0 -12  15    9.60    1.40
   0 -12 -15   10.60    2.10
   0  12  16    7.20    1.50
   0 -12  16    5.40    1.20
   0 -12 -16    7.30    2.00
   0  12  17   11.40    1.80
   0 -12  17   10.90    1.60
   0 -12 -17   14.00    2.40
   0 -13   0    1.30    0.70
   0 -13   0    1.60    0.80
   0 -13   1   43.00    2.60
   0 -13  -1   42.60    2.60
   0 -13  -1   40.10    2.70
   0 -13   1   38.30    2.70
   0 -13   2    8.00    1.10
   0 -13  -2    6.00    1.10
   0 -13  -2    8.70    1.20
   0 -13   2    8.90    1.30
   0 -13  -3    9.70    1.30
   0 -13  -3    8.80    1.20
   0 -13   3   13.00    1.50
   0 -13  -4    8.80    1.30
   0 -13   4   10.00    1.30
   0 -13  -4   12.50    1.30
   0 -13  -5   37.10    2.50
   0 -13   5   35.40    2.50
   0 -13  -5   39.30    2.60
   0 -13  -6    1.60    0.80
   0 -13  -6    1.50    0.90
   0 -13   6    3.30    1.00
   0 -13   7   13.50    1.50
   0 -13  -7   15.90    1.50
   0 -13  -7   12.90    1.50
   0  13   8   27.10    2.40
   0 -13   8   36.30    2.50
   0 -13  -8   30.00    2.30
   0 -13  -8   33.40    2.40
   0  13   9   65.69    3.70
   0 -13   9   58.59    3.60
   0 -13  -9   59.79    3.50
   0 -13  -9   56.39    3.40
   0  13  10   33.90    2.70
   0 -13  10   36.20    2.60
   0 -13 -10   35.20    2.50
   0 -13 -10   35.10    2.80
   0  13  11   31.40    2.70
   0 -13 -11   34.70    3.10
   0 -13 -11   33.60    2.30
   0 -13  11   33.50    2.60
   0  13  12    8.20    1.50
   0 -13  12    9.20    1.40
   0 -13 -12    9.30    1.10
   0 -13 -12    8.00    1.70
   0 -13 -12    9.20    1.10
   0  13  13    5.10    1.40
   0 -13 -13    2.10    1.60
   0 -13  13    4.00    1.20
   0 -13 -13    5.60    0.80
   0 -13 -13    3.60    0.70
   0  13  14   22.90    2.30
   0 -13 -14   17.20    2.40
   0 -13  14   19.40    2.00
   0  13  15    4.60    1.40
   0 -13 -15    2.20    1.60
   0 -13  15    2.90    1.20
   0  13  16    6.20    1.50
   0 -13  16    4.80    1.30
   0 -14   0  101.99    5.30
   0 -14   0  103.39    5.50
   0 -14  -1   23.20    2.10
   0 -14   1   23.00    2.10
   0 -14   1   21.40    1.90
   0 -14  -1   20.30    1.90
   0 -14   2  214.38   10.30
   0 -14   2  207.88   10.20
   0 -14  -2  212.78   10.20
   0 -14  -2  216.08   10.30
   0 -14  -3   75.39    4.30
   0 -14   3   79.79    4.30
   0 -14   3   83.99    4.50
   0 -14  -3   79.19    4.50
   0 -14   4    0.10    0.90
   0 -14  -4   -0.10    0.90
   0 -14  -4    0.10    0.80
   0 -14  -5   13.00    1.40
   0 -14   5   12.60    1.50
   0 -14  -5   14.50    1.70
   0 -14  -6    7.10    1.20
   0 -14  -6    5.00    1.20
   0 -14   6    6.40    1.20
   0 -14   7   13.80    1.60
   0 -14  -7   16.40    1.70
   0 -14  -7   13.40    1.50
   0 -14   8  190.98    9.20
   0 -14  -8  182.58    9.00
   0 -14  -8  182.58    9.10
   0  14   9   44.70    3.10
   0 -14   9   46.90    3.10
   0 -14  -9   44.70    3.00
   0 -14  -9   39.30    2.80
   0  14  10    0.10    1.10
   0 -14 -10    0.10    0.90
   0 -14 -10    0.60    1.00
   0 -14  10    0.30    1.00
   0  14  11    4.40    1.30
   0 -14 -11    5.10    1.10
   0 -14 -11    3.30    1.50
   0 -14  11    2.10    1.10
   0  14  12    8.50    1.50
   0 -14 -12   10.50    1.20
   0 -14  12    8.40    1.50
   0 -14 -12    8.10    1.80
   0  14  13    0.80    1.30
   0 -14  13    0.00    1.00
   0 -14 -13    0.80    1.40
   0 -14 -13    0.80    0.70
   0 -14 -13    0.10    0.60
   0  14  14    2.40    1.40
   0 -14 -14    5.70    1.80
   0 -14  14    2.20    1.20
   0  14  15    0.00    1.20
   0 -14 -15    0.90    1.60
   0 -14  15   -2.10    1.00
   0  14  16    8.50    1.70
   0 -14  16    8.70    1.50
   0 -14 -16    4.70    1.90
   0 -15   0   -0.10    1.00
   0 -15   0    1.00    0.80
   0 -15   1    2.30    0.90
   0 -15   1    2.60    1.10
   0 -15  -1    4.10    1.10
   0 -15  -1    3.80    1.10
   0 -15  -2  155.58    7.70
   0 -15   2  149.59    7.80
   0 -15   2  147.09    7.60
   0 -15  -2  163.28    7.80
   0 -15   3    1.50    1.10
   0 -15  -3    3.50    1.20
   0 -15   3    2.00    0.90
   0 -15  -3    2.30    1.00
   0 -15  -4    7.70    1.30
   0 -15  -4    7.10    1.40
   0 -15   4    6.80    1.30
   0 -15  -5    2.80    1.10
   0 -15  -5    3.10    1.00
   0 -15   5    1.80    1.10
   0 -15  -6   25.90    2.20
   0 -15  -6   27.20    2.40
   0 -15   6   27.50    2.40
   0 -15  -7    3.50    1.10
   0 -15  -7    2.80    1.10
   0 -15   7    1.90    1.10
   0 -15  -8   15.10    1.70
   0 -15   8   13.40    1.60
   0 -15  -8   11.50    1.60
   0 -15   9   29.70    2.60
   0 -15  -9   34.70    2.50
   0 -15  -9   30.00    2.60
   0 -15  10   69.59    4.10
   0 -15 -10   63.19    3.90
   0 -15 -10   71.19    4.10
   0 -15 -11    0.60    1.00
   0 -15 -11   -0.30    0.80
   0 -15 -11    1.20    1.40
   0 -15  11    2.40    1.20
   0 -15 -12    3.00    1.10
   0 -15 -12    2.60    1.50
   0 -15  12    3.60    1.30
   0  15  13    2.10    1.30
   0 -15 -13    1.90    1.60
   0 -15 -13    1.20    0.80
   0 -15  13    0.60    1.10
   0  15  14    0.30    1.30
   0 -15 -14   -0.10    0.60
   0 -15 -14    0.00    0.50
   0 -15  14    0.50    1.20
   0 -15 -14    0.20    1.60
   0 -15 -15    7.10    2.10
   0 -15  15    8.80    1.60
   0 -16   0    2.50    0.90
   0 -16   0    4.60    1.20
   0 -16  -1   19.80    2.00
   0 -16   1   12.10    1.50
   0 -16   1   14.30    1.70
   0 -16  -1   14.50    1.70
   0 -16   2   16.40    1.70
   0 -16  -2   21.20    2.00
   0 -16  -2   19.10    2.00
   0 -16   2   17.50    1.90
   0 -16  -3   -0.60    1.00
   0 -16  -3    0.30    1.00
   0 -16   3    2.30    1.10
   0 -16   3    0.20    0.80
   0 -16  -4    1.60    1.00
   0 -16  -4    2.80    1.20
   0 -16   4    1.00    0.90
   0 -16   4    1.50    1.20
   0 -16   5    0.70    1.10
   0 -16  -5    1.80    1.00
   0 -16  -5   -0.60    1.00
   0 -16   6    6.60    1.50
   0 -16  -6   10.90    1.70
   0 -16  -6    9.90    1.40
   0 -16   7   17.00    2.00
   0 -16  -7   18.50    1.90
   0 -16  -7   17.40    1.90
   0 -16  -8   51.19    3.50
   0 -16  -8   49.70    3.30
   0 -16   8   52.89    3.50
   0 -16  -9   69.29    4.20
   0 -16  -9   74.49    4.40
   0 -16   9   75.79    4.50
   0 -16  10    2.30    1.20
   0 -16 -10    2.40    1.10
   0 -16 -10    1.30    1.00
   0 -16  11    0.00    1.10
   0 -16 -11    0.30    0.90
   0 -16 -11   -0.30    1.00
   0 -16 -12    1.60    1.10
   0 -16  12    2.40    1.30
   0 -16 -12    6.70    1.90
   0 -16 -12    3.50    1.10
   0 -16 -13    0.70    0.90
   0 -16 -13   -0.70    1.50
   0 -16 -13    1.10    0.80
   0 -16  13    0.40    1.20
   0 -16  14    4.20    1.40
   0 -16 -14    4.90    0.90
   0 -16 -14    4.10    0.80
   0 -16 -15   19.00    2.70
   0 -16  15   22.50    2.40
   0 -17   0    2.90    1.30
   0 -17   1    0.60    1.10
   0 -17  -1    1.40    1.00
   0 -17  -1    1.30    1.10
   0 -17  -2   18.70    1.90
   0 -17  -2   23.70    2.30
   0 -17   2   24.50    2.30
   0 -17   2   21.40    2.10
   0 -17  -3   45.90    3.10
   0 -17   3   43.10    3.10
   0 -17  -3   46.60    3.30
   0 -17   3   44.60    3.30
   0 -17   4    2.20    1.20
   0 -17   4    1.30    1.00
   0 -17  -4   -0.20    0.90
   0 -17  -4    0.40    1.20
   0 -17  -5   -0.10    1.00
   0 -17  -5    1.60    1.30
   0 -17   5    0.40    1.10
   0 -17   5   -0.90    0.90
   0 -17  -6   10.90    1.60
   0 -17  -6   10.50    1.60
   0 -17   6   15.60    1.90
   0 -17  -7   17.90    1.90
   0 -17   7   17.50    2.10
   0 -17  -7   18.90    2.10
   0 -17  -8   10.80    1.60
   0 -17   8    9.50    1.70
   0 -17  -8   10.10    1.50
   0 -17  -9    2.20    1.10
   0 -17   9    0.90    1.20
   0 -17  -9    2.90    1.30
   0 -17 -10   -0.80    1.00
   0 -17 -10    1.70    1.20
   0 -17  10   -0.20    1.20
   0 -17 -11   23.10    2.30
   0 -17  11   28.60    2.60
   0 -17 -11   22.40    2.20
   0 -17  12   11.50    1.80
   0 -17 -12    9.90    1.40
   0 -17 -12    8.70    2.00
   0 -17 -12    6.50    1.50
   0 -17 -13   -0.40    1.80
   0 -17 -13   -0.70    0.80
   0 -17 -13    0.50    1.00
   0 -17  13   -0.80    1.20
   0 -17  14    3.80    1.50
   0 -17 -14    1.70    0.80
   0 -17 -14    1.50    1.80
   0 -18   0    8.50    1.50
   0 -18  -1    6.10    1.50
   0 -18   1    6.70    1.50
   0 -18  -2    0.40    1.10
   0 -18  -2   -0.50    1.10
   0 -18   2    1.30    1.20
   0 -18  -3    1.90    1.20
   0 -18  -3    2.30    1.10
   0 -18   3    3.70    1.30
   0 -18   3    1.70    1.30
   0 -18  -4    2.00    1.10
   0 -18   4    1.20    1.10
   0 -18  -4    3.00    1.40
   0 -18   4    0.30    1.30
   0 -18   5    0.60    1.00
   0 -18   5    2.50    1.40
   0 -18  -5    0.50    1.20
   0 -18  -5    0.20    1.00
   0 -18  -6   16.20    2.00
   0 -18   6   16.00    1.90
   0 -18  -6   17.90    1.90
   0 -18   6   13.90    1.80
   0 -18   7   37.40    2.80
   0 -18  -7   37.70    2.90
   0 -18  -7   32.70    3.10
   0 -18   7   36.90    3.20
   0 -18  -8    3.40    1.40
   0 -18  -8    2.70    1.20
   0 -18   8    2.80    1.40
   0 -18   9    4.10    1.50
   0 -18  -9    2.90    1.40
   0 -18  -9    4.70    1.30
   0 -18  10    2.60    1.50
   0 -18 -10    2.40    1.20
   0 -18 -10    3.00    1.30
   0 -18 -11    9.00    1.60
   0 -18  11   11.50    1.90
   0 -18 -11   14.30    1.70
   0 -18 -12   -0.20    1.10
   0 -18 -12    0.00    1.00
   0 -18 -12    1.30    2.10
   0 -18  12    0.30    1.40
   0 -18 -13    2.80    1.00
   0 -18 -13    3.40    1.30
   0 -18  13    2.20    1.50
   0 -18 -13    3.20    1.90
   0 -19   0    0.70    1.30
   0 -19   1    1.10    1.30
   0 -19  -1    1.80    1.40
   0 -19  -2   20.20    2.30
   0 -19   2   24.60    2.60
   0 -19   3   -0.50    1.30
   0 -19  -3    1.10    1.30
   0 -19   3   -0.50    0.90
   0 -19   4    3.80    1.20
   0 -19   4    5.90    1.50
   0 -19  -4    6.10    1.60
   0 -19  -5    0.80    1.30
   0 -19   5    0.30    1.00
   0 -19   5   -1.00    1.20
   0 -19  -6    4.00    1.50
   0 -19   6    4.50    1.60
   0 -19   6    6.40    1.30
   0 -19  -7    5.10    1.60
   0 -19   7    3.40    1.20
   0 -19   7    4.30    1.50
   0 -19  -8    4.80    1.40
   0 -19   8    8.60    1.80
   0 -19   9    2.00    1.40
   0 -19  -9    2.90    1.40
   0 -19 -10    1.70    1.30
   0 -19 -10    1.60    1.30
   0 -19  10    4.30    1.60
   0 -19 -11   -1.00    1.20
   0 -19 -11   -1.40    1.00
   0 -19  11    1.80    1.50
   0 -19  12    1.30    1.40
   0 -19 -12    2.10    1.70
   0 -19 -12    1.10    1.20
   0 -19 -12   -1.20    0.90
   0 -20   0    2.10    1.40
   0 -20  -1    7.50    1.70
   0 -20   1    9.40    1.80
   0 -20  -1    7.00    1.50
   0 -20   2   -1.30    1.30
   0 -20  -2   -0.30    1.40
   0 -20  -2   -0.20    1.20
   0 -20  -3    1.20    1.40
   0 -20   3    0.30    1.40
   0 -20  -3    1.30    1.30
   0 -20  -4    4.90    1.70
   0 -20  -4    4.20    1.40
   0 -20   4    8.30    1.80
   0 -20   5    8.50    1.80
   0 -20  -5    5.40    1.60
   0 -20  -5    4.60    1.30
   0 -20  -6    5.60    1.70
   0 -20   6    3.10    1.60
   0 -20  -6    4.70    1.30
   0 -20  -7    1.20    1.40
   0 -20  -7   -1.50    1.00
   0 -20   7    0.50    1.40
   0 -20  -8   -0.20    1.00
   0 -20   8    0.50    1.40
   0 -20  -8    1.60    1.40
   0 -20   9   -0.60    1.40
   0 -20  -9    0.30    1.40
   0 -20  -9    2.10    1.10
   0 -20  10   10.70    2.00
   0 -20 -10    9.90    1.80
   0 -20 -11    1.50    1.40
   0 -20  12    0.90    1.50
   0 -20 -12   -0.10    1.20
   0 -20 -12    0.90    1.00
   0 -20 -12    1.20    1.80
   0 -21   0    0.20    1.50
   0 -21  -1    0.20    1.50
   0 -21   1    2.50    1.50
   0 -21   2    2.80    1.60
   0 -21  -2    1.80    1.50
   0 -21   3    4.40    1.70
   0 -21  -3    5.00    1.70
   0 -21   4   -0.40    1.30
   0 -21  -4   -0.60    1.40
   0 -21   5    0.90    1.40
   0 -21  -5    1.20    1.60
   0 -21   6   -0.20    1.70
   0 -21  -6   -0.40    2.30
   0 -21   8    1.40    1.50
   0 -21   9    1.40    1.60
   0 -21 -10    0.60    1.50
   0 -21 -10    2.20    1.50
   0 -21  10   -0.20    1.60
   0 -22   0    5.40    1.70
   0 -22  -1    2.00    1.50
   0 -22   1    1.30    1.60
   0 -22   2    0.10    1.40
   0 -22  -2    3.00    1.70
   0 -22  -3    5.60    1.80
   0 -22   3    6.30    1.80
   0 -22   4   11.00    2.20
   0 -22  -4    6.70    1.90
   0 -22   5    0.80    1.60
   0 -22  -5    0.50    1.50
   0 -22  -6    2.50    1.60
   0 -22   6   -1.20    1.60
   0 -22  -7    1.20    1.50
   0 -22   7    2.10    1.70
   0 -22   8    4.00    1.80
   0 -22  -8    4.20    1.70
   0 -22   9    2.40    1.80
   0 -22  -9   -0.60    1.50
   0 -23   0   -0.90    1.60
   0 -23   1    7.40    2.00
   0 -23  -1    5.60    2.00
   0 -23   2   12.80    2.30
   0 -23  -2   11.50    2.20
   0 -23   3    0.30    1.70
   0 -23  -3   -0.40    1.70
   0 -23  -4    2.50    1.80
   0 -23   4    0.50    1.60
   0 -23  -5    2.20    1.60
   0 -23   5    0.50    1.50
   0 -23   6    0.60    1.60
   0 -23  -6    1.30    1.60
   0 -23  -7    1.30    1.60
   0 -23   7    0.20    1.70
   0 -23   8   -0.60    1.70
   0 -23  -8   -0.70    1.40
   0 -24   0    1.10    1.60
   0 -24  -1    2.00    1.70
   0 -24   1    4.90    1.90
   0 -24  -2    0.20    1.60
   0 -24   2   -0.10    1.60
   0 -24   3   18.60    2.70
   0 -24  -3   19.10    2.60
   0 -24  -4   -0.20    1.50
   0 -24   4   -2.30    1.60
   0 -24  -5   -1.60    1.60
   0 -24   5    0.30    1.70
   0 -25   0    0.40    1.90
   0 -25   1    6.70    2.10
   0 -25  -1    4.50    2.10
   0 -25   2   -0.50    1.80
   0 -25  -2    0.10    1.70
  -1   0  19   -0.20    0.70
  -1   0  18    4.00    0.80
  -1   0  17    0.10    0.60
  -1   0  17   -1.10    1.30
  -1   0  16    3.40    1.60
  -1   0  16    6.60    0.80
  -1   0  15    1.00    1.10
  -1   0  15    0.20    0.50
  -1   0  14   97.79    5.60
  -1   0  14  100.09    4.70
  -1   0  13    0.10    0.40
  -1   0  13   -0.80    0.90
  -1   0  12    6.60    0.60
  -1   0  12    5.80    1.20
   1   0 -11   -1.70    0.80
  -1   0  11   -0.50    0.80
  -1   0  11    0.30    0.30
  -1   0  10   11.50    0.70
   1   0 -10   11.40    1.40
   1   0  -9    0.20    0.80
  -1   0   9    0.20    0.80
  -1   0   8  171.98    7.90
   1   0  -8  155.48    7.90
   1   0  -7    0.30    0.60
  -1   0   7    0.00    0.60
  -1   0   6  169.58    8.00
   1   0  -6  167.68    8.00
  -1   0   5    0.40    0.40
   1   0  -5   -0.10    0.40
  -1   0   4  135.29    5.70
   1   0  -4  106.39    5.70
  -1   0   3    0.10    0.20
   1   0  -3   -0.20    0.30
  -1   0   2  194.38    9.70
   1   0  -2  232.38    9.70
  -1   0  -2  262.57   11.50
   1   0   2  252.47   11.50
   1   0   2  254.57   11.60
   1   0   3    0.10    0.10
  -1   0  -3    0.20    0.20
  -1   0  -3   -0.10    0.10
   1   0   3   -0.10    0.20
  -1   0  -4 2116.89  112.89
   1   0   4 2386.36  114.69
   1   0   5    0.00    0.20
   1   0   5   -0.50    0.30
  -1   0  -5   -0.10    0.40
   1   0   6   93.19    4.20
   1   0   6   85.39    4.40
  -1   0  -6   87.89    4.40
  -1   0  -7   -0.50    0.50
   1   0   7    0.00    0.50
   1   0   7    0.00    0.30
   1   0   8    3.60    0.70
   1   0   8    5.50    0.50
   1   0   9   -0.70    0.60
   1   0   9   -0.10    0.30
   1   0  10  270.07   11.90
   1   0  10  246.98   12.30
   1   0  11    0.20    0.40
   1   0  11   -0.90    0.80
   1   0  12   10.90    1.00
   1   0  12   12.10    1.50
   1   0  13   -0.90    1.00
   1   0  13    0.10    0.60
   1   0  14    2.80    0.70
   1   0  14    1.30    1.10
   1   0  15    0.50    1.20
   1   0  15   -0.10    0.60
   1   0  16   17.70    2.10
   1   0  16   19.10    1.60
   1   0  17    0.90    1.30
   1   0  17    0.40    0.80
   1   0  18   13.90    2.40
   1   0  19   -0.80    0.80
  -1   1  19    5.00    0.90
  -1  -1  19    5.10    0.90
  -1   1  18    0.80    0.70
  -1  -1  18    0.90    0.70
  -1   1  17    4.60    0.80
  -1  -1  17    5.40    0.80
  -1  -1  17    4.90    1.60
  -1   1  16   17.60    1.40
  -1  -1  16   17.30    2.20
  -1  -1  16   21.00    1.40
  -1   1  15   30.10    1.80
  -1   1  15   27.90    2.80
  -1  -1  15   27.80    2.80
  -1  -1  15   31.70    1.80
  -1   1  14    4.20    1.30
  -1   1  14    3.80    0.60
  -1  -1  14    5.10    1.40
  -1  -1  14    3.10    0.60
  -1   1  13   39.20    2.90
  -1   1  13   37.50    2.00
  -1  -1  13   36.10    2.00
  -1  -1  13   36.10    2.90
   1  -1 -13   41.40    3.00
  -1   1  12   13.00    1.00
  -1   1  12   10.50    1.60
   1  -1 -12   12.50    1.80
  -1  -1  12   13.80    0.90
  -1  -1  12   12.10    1.60
  -1   1  11  210.28    9.50
  -1   1  11  207.88   10.20
   1  -1 -11  218.18   10.20
  -1  -1  11  213.18    9.50
  -1  -1  11  193.28   10.10
  -1   1  10    3.80    0.40
  -1   1  10    3.80    1.10
  -1  -1  10    2.80    1.10
   1  -1 -10    2.70    1.10
  -1   1   9  225.08    9.70
  -1   1   9  193.28   10.10
  -1   1   9  210.58    9.60
   1  -1  -9  227.88   10.20
  -1  -1   9  205.98   10.20
  -1   1   8   11.00    0.70
   1   1  -8   13.90    1.40
  -1   1   8   11.50    1.20
  -1   1   8   12.70    0.70
  -1  -1   8   12.20    1.20
   1  -1  -8   10.00    1.20
   1   1  -7   24.90    1.80
  -1   1   7   27.70    1.30
  -1   1   7   26.70    1.30
  -1   1   7   26.30    1.80
   1  -1  -7   27.90    1.80
  -1  -1   7   24.00    1.80
   1   1  -6  158.88    7.40
  -1   1   6  159.08    7.40
   1  -1  -6  136.99    7.30
  -1  -1   6  163.18    7.40
  -1   1   5   21.80    1.40
   1   1  -5   18.20    1.30
   1  -1  -5   21.50    1.40
  -1  -1   5   20.50    1.40
   1  -1  -4  999.00   52.39
  -1   1   3  227.28   10.20
  -1   1   3  229.68   10.40
  -1   1   3  218.08   10.20
   1  -1  -3  242.48   10.50
  -1  -1   3  225.48   10.40
  -1   1   2   46.10    2.10
  -1   1   2   44.30    2.10
  -1  -1   2   48.60    2.20
   1  -1  -2   46.30    2.20
   1  -1  -2   45.50    2.10
  -1   1  -2   13.20    0.70
   1   1   2   14.10    0.70
   1   1   2   15.00    0.70
  -1  -1  -2   13.60    0.70
   1  -1   2   13.80    0.70
  -1  -1  -2   12.30    0.70
  -1   1  -3   45.80    2.00
   1   1   3   37.40    2.00
   1   1   3   43.50    2.10
  -1  -1  -3   44.00    2.00
   1  -1   3   42.30    2.00
  -1  -1  -3   44.40    2.10
   1   1   4  675.93   32.20
   1   1   4  745.83   32.30
  -1  -1  -4  706.33   32.20
   1  -1   4  724.73   32.40
   1  -1   4  725.73   32.20
  -1  -1  -4  750.02   32.30
  -1  -1  -4  700.43   32.20
   1   1   5  132.79    5.90
   1   1   5  118.79    5.70
  -1  -1  -5  117.69    5.80
   1  -1   5  125.89    5.60
   1  -1   5  121.79    5.80
   1   1   6   12.90    1.10
   1   1   6   13.90    0.90
   1  -1   6   13.20    0.80
   1  -1   6   14.90    1.20
  -1  -1  -6   14.90    1.10
   1   1   7  526.15   25.20
   1   1   7  563.64   25.00
   1  -1   7  539.05   25.00
   1  -1   7  611.04   25.30
  -1  -1  -7  538.15   25.20
   1   1   8    1.90    0.40
   1   1   8    2.20    0.70
   1  -1   8    1.90    0.70
  -1  -1  -8    1.80    0.70
   1  -1   8    2.10    0.40
   1   1   9    2.50    0.50
   1   1   9    2.80    0.80
  -1  -1  -9    1.20    0.70
   1  -1   9    2.60    0.40
   1  -1   9    1.50    0.70
   1   1  10   63.79    4.00
   1   1  10   75.89    3.60
   1  -1  10   74.29    3.60
   1  -1  10   80.39    4.10
  -1  -1 -10   71.69    4.00
   1   1  11   45.00    2.40
   1   1  11   41.00    2.90
   1  -1  11   41.00    2.90
   1  -1  11   46.80    2.40
  -1  -1 -11   44.60    2.90
   1   1  12    8.80    0.90
   1   1  12    8.80    1.30
   1  -1  12   10.60    0.90
   1  -1  12    9.00    1.50
   1   1  13    1.60    1.00
   1   1  13    1.00    0.60
   1  -1  13    2.50    1.20
   1  -1  13    2.20    0.60
   1   1  14   25.20    2.60
   1   1  14   29.10    1.90
   1  -1  14   28.80    2.60
   1  -1  14   30.30    1.90
   1   1  15    1.00    1.20
   1   1  15    1.70    0.70
   1  -1  15    3.30    0.80
   1  -1  15    0.30    1.20
   1   1  16    3.80    1.40
   1   1  16    4.10    0.90
   1  -1  16    3.90    1.50
   1  -1  16    3.10    0.80
   1   1  17   42.90    2.60
   1  -1  17   36.90    3.40
   1  -1  17   45.40    2.70
   1   1  18    4.70    1.00
   1  -1  18    2.10    0.90
   1  -1  19    4.80    1.10
  -1   2  19    0.60    0.80
  -1  -2  19    0.00    0.70
  -1   2  18    0.40    0.70
  -1  -2  18   -0.90    0.60
  -1   2  17   -0.70    0.60
  -1  -2  17    0.50    0.60
  -1  -2  17    0.80    1.40
  -1   2  16   23.20    1.70
  -1  -2  16   17.80    2.30
  -1  -2  16   23.50    1.50
  -1   2  15   54.79    2.90
  -1  -2  15   44.50    3.70
  -1  -2  15   54.39    2.70
   1  -2 -15   55.09    3.90
  -1   2  14  393.36   17.80
  -1   2  14  363.36   17.10
   1  -2 -14  380.46   17.80
  -1  -2  14  354.46   17.80
  -1  -2  14  381.26   17.00
  -1   2  13    3.60    1.20
  -1   2  13    4.80    0.70
  -1  -2  13    4.60    1.30
  -1  -2  13    4.30    0.50
   1  -2 -13    3.40    1.30
  -1   2  12  251.67   12.60
  -1   2  12  267.97   12.00
   1  -2 -12  271.27   12.70
  -1  -2  12  257.57   12.70
  -1  -2  12  265.57   11.90
  -1   2  11   23.30    2.10
  -1   2  11   26.10    1.50
  -1  -2  11   25.40    2.20
  -1  -2  11   24.80    1.30
   1  -2 -11   27.90    2.30
  -1   2  10   78.09    3.80
  -1   2  10   73.49    4.60
  -1  -2  10   82.79    4.40
   1  -2 -10   82.69    4.80
  -1   2   9    3.00    0.40
  -1   2   9    3.60    0.90
  -1   2   9    3.10    0.40
  -1  -2   9    3.60    0.90
   1  -2  -9    3.70    0.90
  -1   2   8  271.17   12.70
  -1   2   8  277.47   12.70
  -1   2   8  286.47   13.10
   1  -2  -8  265.47   13.10
  -1  -2   8  302.97   13.20
  -1   2   7    5.30    0.50
  -1   2   7    5.60    0.90
  -1   2   7    5.10    0.40
  -1  -2   7    4.40    0.80
   1  -2  -7    5.30    0.90
  -1   2   6  365.46   17.20
  -1   2   6  375.66   17.50
  -1   2   6  399.26   17.20
   1  -2  -6  371.76   17.50
  -1  -2   6  402.96   17.60
  -1   2   5   47.60    2.10
  -1   2   5   39.50    2.30
  -1   2   5   43.20    2.10
  -1  -2   5   41.50    2.40
   1  -2  -5   43.00    2.40
  -1   2   4   90.29    4.10
  -1   2   4   91.99    4.10
   1  -2  -4   80.19    4.30
  -1  -2   4   93.39    4.30
  -1   2   3  187.78    8.70
  -1   2   3  195.78    8.70
   1  -2  -3  183.18    8.70
   1  -2  -3  190.58    8.70
   1  -2  -3  208.78    8.90
  -1   2   2  107.39    5.20
  -1   2   2  126.79    5.30
   1  -2  -2  120.19    5.30
   1  -2  -2  107.39    5.20
  -1   2   1   49.40    2.40
  -1  -2   1   49.30    2.30
   1  -2  -1   52.29    2.40
   1   2   0  107.19    4.90
   1  -2   0  106.49    4.90
   1   2   1   39.40    2.00
  -1   2  -1   41.90    2.00
  -1  -2  -1   42.30    2.00
   1  -2   1   44.00    2.00
   1   2   2  908.81   49.60
  -1   2  -2  771.52   46.00
   1  -2   2  719.83   45.20
   1   2   3   53.29    2.50
  -1   2  -3   52.59    2.50
  -1  -2  -3   51.59    2.50
  -1  -2  -3   54.39    2.60
   1  -2   3   53.59    2.50
   1   2   4    9.20    0.70
  -1  -2  -4    9.30    0.60
   1  -2   4    9.30    0.60
  -1  -2  -4    9.80    0.60
  -1  -2  -4    9.00    0.80
   1   2   5   42.00    2.00
   1   2   5   37.90    2.10
   1  -2   5   43.70    2.20
  -1  -2  -5   40.30    1.90
   1  -2   5   37.90    2.00
  -1  -2  -5   43.50    2.20
  -1  -2  -5   39.70    1.90
   1   2   6   36.80    1.90
   1   2   6   36.80    2.10
   1  -2   6   39.40    2.20
   1  -2   6   37.60    1.90
  -1  -2  -6   38.30    2.10
   1   2   7   12.80    0.90
   1   2   7   12.80    1.20
   1  -2   7   15.40    1.30
   1  -2   7   13.10    0.80
  -1  -2  -7   12.70    1.20
   1   2   8   92.29    4.70
   1   2   8   92.99    4.50
   1  -2   8   99.59    4.80
   1  -2   8   93.09    4.40
  -1  -2  -8   90.19    4.70
   1   2   9    0.50    0.40
   1   2   9    0.20    0.60
   1  -2   9    0.30    0.40
   1  -2   9    0.90    0.80
  -1  -2  -9    0.80    0.70
   1   2  10    0.20    0.70
   1   2  10    0.90    0.50
   1  -2  10    2.10    0.90
   1  -2  10    1.90    0.50
  -1  -2 -10    2.30    0.90
   1   2  11   13.40    1.20
   1   2  11   16.60    1.90
   1  -2  11   13.50    1.60
  -1  -2 -11   11.30    1.50
   1  -2  11   14.70    1.10
   1   2  12  415.86   18.60
   1   2  12  390.16   19.00
  -1  -2 -12  428.06   19.10
   1  -2  12  402.86   18.50
   1  -2  12  401.26   19.10
   1   2  13    8.70    1.00
   1   2  13    7.10    1.40
   1  -2  13    4.30    1.30
   1  -2  13    9.50    0.90
   1   2  14   55.49    3.00
   1   2  14   52.39    3.60
   1  -2  14   53.69    2.90
   1  -2  14   54.69    3.70
   1   2  15    1.00    0.70
   1  -2  15    0.20    0.60
   1  -2  15    1.30    1.20
   1   2  16   13.30    1.30
   1  -2  16   14.40    1.30
   1  -2  16   14.40    3.00
   1   2  17   13.30    1.40
   1  -2  17   14.10    1.40
   1  -2  17   15.10    2.20
   1   2  18   -1.00    0.80
   1  -2  18   -0.50    0.80
   1   2  19   15.00    1.60
   1  -2  19   16.60    1.60
  -1   3  19    7.50    1.20
  -1  -3  19   11.40    1.10
  -1   3  18    3.20    0.90
  -1  -3  18    0.40    0.70
  -1   3  17   16.30    1.50
  -1  -3  17   18.80    2.40
  -1  -3  17   16.10    1.40
  -1   3  16   -0.30    0.70
  -1  -3  16   -0.40    1.20
  -1  -3  16    0.10    0.50
   1  -3 -16    2.00    1.50
  -1   3  15   38.60    2.40
  -1  -3  15   39.70    3.30
   1  -3 -15   40.50    3.40
  -1  -3  15   41.00    2.20
  -1   3  14    7.20    0.90
  -1  -3  14    6.80    0.70
   1  -3 -14    6.40    1.50
  -1  -3  14    5.00    1.50
  -1   3  13   46.30    2.60
  -1  -3  13   48.30    2.40
  -1  -3  13   45.80    3.40
   1  -3 -13   47.20    3.40
  -1   3  12   75.29    3.70
   1  -3 -12   78.39    4.50
  -1  -3  12   71.59    3.50
  -1  -3  12   77.79    4.40
  -1   3  11   19.40    1.30
   1  -3 -11   23.90    2.10
  -1  -3  11   20.20    1.10
  -1  -3  11   19.50    2.00
  -1   3  10   34.60    1.90
  -1  -3  10   33.40    1.60
   1  -3 -10   35.10    2.50
  -1  -3  10   32.00    2.40
  -1   3   9  224.88   10.20
  -1   3   9  220.48   10.20
   1  -3  -9  238.58   10.70
  -1  -3   9  204.88   10.60
  -1   3   8  153.08    7.00
  -1   3   8  149.59    7.00
  -1  -3   8  151.98    7.50
   1  -3  -8  155.28    7.40
  -1   3   7   11.80    0.80
  -1   3   7   11.30    0.80
   1  -3  -7   12.90    1.30
  -1  -3   7   13.70    1.30
  -1   3   6    0.20    0.30
  -1   3   6    0.20    0.30
  -1  -3   6   -0.40    0.50
   1  -3  -6    0.10    0.50
  -1   3   5    0.60    0.30
  -1   3   5    0.50    0.30
   1  -3  -5    0.80    0.50
   1  -3  -5    0.70    0.20
  -1  -3   5    0.40    0.50
   1  -3  -5    1.10    0.20
  -1   3   4    0.30    0.20
  -1   3   4    0.30    0.20
   1  -3  -4    0.60    0.20
   1  -3  -4    0.20    0.40
   1  -3  -4    0.30    0.20
   1   3  -3 7894.61  389.96
   1  -3  -3 9080.79  396.46
  -1   3   2  132.99    6.00
  -1   3   2  123.79    6.00
   1  -3  -2  131.29    6.00
   1  -3  -2  137.59    6.00
  -1   3   1   62.99    2.90
   1  -3  -1   57.49    2.90
  -1  -3   1   61.59    2.80
  -1   3   0  139.69    6.50
   1   3   0  149.59    6.50
  -1  -3   0  142.29    6.50
   1  -3   0  135.49    6.50
   1   3   1 2341.67  112.69
  -1   3  -1 1992.70  108.49
  -1  -3  -1 1836.12  109.49
   1  -3   1 2366.76  110.69
   1   3   2  342.57   14.40
  -1   3  -2  312.07   14.40
  -1  -3  -2  316.27   14.40
   1  -3   2  303.07   14.40
  -1   3  -3   27.60    1.30
   1   3   3   25.80    1.40
   1  -3   3   27.30    1.40
  -1  -3  -3   26.40    1.40
   1   3   4   10.00    0.70
  -1  -3  -4    8.70    0.70
   1  -3   4   11.20    0.70
  -1  -3  -4   10.30    0.70
  -1  -3  -4    8.60    0.80
   1   3   5  638.04   29.90
  -1  -3  -5  682.43   29.90
  -1  -3  -5  690.43   29.90
   1  -3   5  681.73   29.90
  -1  -3  -5  632.54   30.00
   1   3   6   16.10    1.00
  -1  -3  -6   15.90    1.20
   1  -3   6   13.00    0.90
  -1  -3  -6   14.30    0.90
   1  -3   6   15.20    1.30
  -1  -3  -6   14.30    0.90
   1   3   7  258.07   11.50
  -1  -3  -7  266.97   11.70
  -1  -3  -7  239.58   11.30
   1  -3   7  254.27   11.80
   1  -3   7  241.08   11.40
   1   3   8  104.89    5.10
  -1  -3  -8  113.09    5.40
   1  -3   8  106.59    5.00
   1  -3   8  102.99    5.40
   1   3   9  189.28    8.90
   1  -3   9  196.88    8.80
   1  -3   9  184.78    9.30
  -1  -3  -9  197.68    9.20
   1   3  10   12.90    1.10
  -1  -3 -10   11.20    1.30
   1  -3  10   13.10    1.00
   1  -3  10   12.70    1.70
   1   3  11    0.50    0.60
   1  -3  11    0.40    0.50
   1  -3  11    1.40    1.00
  -1  -3 -11    0.90    0.90
   1   3  12   64.19    3.50
   1  -3  12   70.79    3.50
   1  -3  12   66.39    4.10
  -1  -3 -12   74.59    4.10
   1   3  13   41.90    2.50
   1  -3  13   44.50    2.40
   1  -3  13   42.30    3.20
  -1  -3 -13   46.00    3.20
   1   3  14   18.60    1.70
  -1  -3 -14   22.40    2.30
   1  -3  14   21.50    2.30
   1  -3  14   21.10    1.60
   1   3  15   23.10    1.90
   1  -3  15   23.30    1.70
   1  -3  15   25.30    2.60
   1   3  16    0.80    0.80
   1  -3  16    1.10    0.70
   1  -3  16    0.70    1.20
   1   3  17   44.30    2.70
   1  -3  17   39.80    3.50
   1  -3  17   39.80    2.60
   1   3  18    7.80    1.20
   1  -3  18    5.30    1.10
   1   3  19    6.50    1.20
   1  -3  19    5.90    1.10
  -1   4  19    5.70    1.20
  -1  -4  19    5.20    0.90
  -1   4  18    0.30    0.80
  -1  -4  18   -0.40    0.70
  -1   4  17   43.10    2.80
   1  -4 -17   46.70    3.90
  -1  -4  17   47.90    2.60
  -1   4  16   13.90    1.30
   1  -4 -16   11.20    2.00
  -1  -4  16   12.70    1.20
  -1  -4  16   10.20    2.00
  -1   4  15   60.49    3.30
   1  -4 -15   60.19    4.20
  -1  -4  15   59.59    3.10
  -1  -4  15   60.79    4.40
  -1   4  14    9.40    1.10
  -1  -4  14   13.10    1.90
  -1  -4  14   10.40    1.00
   1  -4 -14   10.90    1.80
  -1   4  13    2.50    0.70
  -1  -4  13    3.30    0.50
  -1  -4  13    4.80    1.30
   1  -4 -13    2.90    1.30
  -1   4  12    2.50    0.70
  -1  -4  12    2.90    0.50
  -1  -4  12    3.60    1.20
   1  -4 -12    3.20    1.20
  -1   4  11  131.09    6.30
   1  -4 -11  139.49    6.90
  -1  -4  11  136.09    7.00
  -1  -4  11  129.99    6.10
  -1   4  10    0.60    0.50
   1  -4 -10    0.10    0.80
  -1  -4  10    1.70    1.00
  -1  -4  10    0.80    0.30
  -1   4   9    2.10    0.50
   1  -4  -9    3.70    1.00
  -1   4   8  282.67   12.50
  -1   4   8  253.37   12.40
  -1  -4   8  284.07   12.90
   1  -4  -8  271.67   12.80
  -1   4   7   11.20    0.90
  -1   4   7   10.50    0.90
   1  -4  -7    8.70    1.10
  -1  -4   7   10.00    1.10
  -1   4   6  266.77   12.30
  -1   4   6  273.97   12.30
   1  -4  -6  300.67   12.60
   1  -4  -6  267.87   12.20
   1  -4  -6  260.17   12.20
  -1  -4   6  255.67   12.60
  -1   4   5   21.10    1.20
  -1   4   5   19.20    1.20
   1  -4  -5   20.00    1.10
   1  -4  -5   23.60    1.50
   1  -4  -5   20.20    1.10
  -1   4   4  905.81   40.60
  -1   4   4  888.01   40.60
   1  -4  -4  921.31   40.60
   1  -4  -4  901.51   40.60
  -1   4   3    5.30    0.50
  -1   4   3    4.30    0.50
   1  -4  -3    4.30    0.50
   1  -4  -3    4.20    0.40
  -1   4   2  762.32   33.30
   1  -4  -2  719.63   33.30
  -1   4   1   65.99    3.30
  -1  -4   1   68.09    3.20
   1  -4  -1   70.49    3.30
   1   4   0   16.60    1.00
  -1   4   0   19.20    1.10
  -1  -4   0   18.20    1.00
   1   4   1 1296.97   76.29
  -1   4  -1 1188.08   73.29
  -1  -4  -1 1232.38   75.49
   1  -4   1 1405.26   75.89
   1   4   2  479.95   22.90
  -1   4  -2  501.45   22.80
   1  -4   2  509.35   22.90
  -1  -4  -2  538.85   22.90
   1   4   3   53.49    2.50
  -1  -4  -3   46.00    2.50
   1  -4   3   50.49    2.50
  -1  -4  -3   50.59    2.50
   1   4   4  345.97   16.00
   1  -4   4  361.46   16.00
  -1  -4  -4  357.56   16.00
  -1  -4  -4  346.27   16.00
   1   4   5   21.40    1.30
  -1  -4  -5   21.80    1.30
  -1  -4  -5   23.30    1.50
   1  -4   5   22.90    1.30
  -1  -4  -5   21.70    1.30
   1   4   6    0.40    0.40
  -1  -4  -6    0.60    0.30
   1  -4   6    0.80    0.30
  -1  -4  -6    0.40    0.50
  -1  -4  -6    0.40    0.30
   1   4   7   76.79    3.90
   1  -4   7   80.39    3.80
  -1  -4  -7   77.89    4.10
  -1  -4  -7   84.39    3.80
  -1  -4  -7   78.29    3.80
   1   4   8   60.39    3.20
   1  -4   8   67.69    3.60
  -1  -4  -8   64.19    2.90
   1  -4   8   61.49    3.10
  -1  -4  -8   62.89    3.40
   1   4   9    0.60    0.50
   1  -4   9    0.50    0.40
  -1  -4  -9    1.10    0.80
   1  -4   9    1.30    0.80
   1   4  10  196.78    8.80
   1  -4  10  183.78    9.20
  -1  -4 -10  183.58    9.10
   1  -4  10  183.48    8.70
   1   4  11  181.38    8.40
   1  -4  11  173.88    8.30
  -1  -4 -11  175.68    8.70
   1  -4  11  178.88    8.90
   1   4  12    1.50    0.70
  -1  -4 -12    2.00    1.10
   1  -4  12    2.50    1.20
   1  -4  12    1.70    0.60
   1   4  13   42.10    2.60
  -1  -4 -13   43.90    3.20
   1  -4  13   49.20    3.30
   1  -4  13   41.20    2.40
   1   4  14   10.70    1.10
   1  -4  14    9.00    1.70
  -1  -4 -14    7.00    1.50
   1  -4  14    6.50    0.90
   1   4  15   12.30    1.30
  -1  -4 -15   11.10    1.80
   1  -4  15   12.60    1.20
   1  -4  15   15.50    2.10
   1   4  16   13.00    1.50
   1  -4  16   15.20    2.20
   1  -4  16   16.70    1.50
   1   4  17    0.00    0.90
   1  -4  17   -0.40    1.30
   1  -4  17    1.50    0.80
   1   4  18    8.00    1.30
   1  -4  18    6.70    1.10
   1   4  19    1.40    1.00
   1  -4  19   -0.80    0.80
  -1   5  19   34.10    2.50
  -1  -5  19   33.60    2.20
  -1   5  18    5.60    1.10
  -1  -5  18    5.10    0.90
  -1   5  17    1.80    0.90
  -1  -5  17    0.90    0.70
   1  -5 -17    2.20    1.60
  -1   5  16    6.60    1.10
   1  -5 -16    5.60    1.70
  -1  -5  16   10.70    2.00
  -1  -5  16    7.80    0.90
  -1   5  15    2.40    0.80
  -1  -5  15    0.10    1.30
   1  -5 -15    3.60    1.60
  -1  -5  15    0.60    0.60
  -1   5  14   20.90    1.70
  -1  -5  14   19.70    1.40
   1  -5 -14   19.60    2.20
  -1  -5  14   18.90    2.20
  -1   5  13   11.20    1.10
  -1  -5  13   10.60    1.00
  -1  -5  13   12.10    1.70
   1  -5 -13   10.00    1.60
  -1   5  12    8.80    1.00
  -1  -5  12   11.10    1.70
  -1  -5  12    9.80    0.90
   1  -5 -12    8.90    1.50
  -1   5  11   92.09    4.70
  -1  -5  11  100.39    5.40
  -1  -5  11   95.49    4.50
   1  -5 -11   99.09    5.30
  -1   5  10   34.50    2.10
   1  -5 -10   41.70    2.70
  -1  -5  10   36.60    1.90
  -1  -5  10   36.20    2.70
  -1   5   9   70.19    3.40
  -1  -5   9   68.09    3.30
   1  -5  -9   63.19    3.80
  -1  -5   9   70.09    3.90
  -1   5   8   60.89    3.10
  -1   5   8   67.39    3.10
   1  -5  -8   51.39    3.40
  -1  -5   8   58.39    3.40
  -1   5   7  327.27   14.20
  -1   5   7  322.37   14.20
   1  -5  -7  303.37   14.00
  -1  -5   7  299.27   14.50
   1  -5  -7  297.17   14.00
   1  -5  -7  313.37   14.40
  -1   5   6   45.80    2.30
  -1   5   6   40.20    2.30
   1  -5  -6   41.10    2.50
   1  -5  -6   44.50    2.20
   1  -5  -6   43.70    2.20
  -1   5   5    1.00    0.40
  -1   5   5    1.80    0.40
   1  -5  -5    1.80    0.40
   1  -5  -5    1.90    0.40
  -1   5   4    8.80    0.80
  -1   5   4    9.80    0.80
   1  -5  -4    8.90    0.80
   1  -5  -4    9.20    0.80
  -1   5   3  384.06   17.60
  -1   5   3  390.36   17.70
   1  -5  -3  406.56   17.60
   1  -5  -3  376.66   17.70
  -1   5   2 1540.25   91.19
   1   5  -2 1505.85   88.49
   1  -5  -2 1542.55   90.89
  -1  -5   2 1585.34   88.99
  -1   5   1 9451.55  422.86
   1   5  -1 7996.20  417.76
   1  -5  -1 9999.00  424.76
  -1  -5   1 8179.78  418.96
  -1   5   0  229.38   10.60
   1  -5   0  234.58   10.60
  -1  -5   0  228.28   10.50
   1   5   1  422.66   19.10
  -1   5  -1  429.26   19.10
   1  -5   1  413.36   19.10
  -1  -5  -1  424.96   19.10
   1   5   2  258.87   12.00
  -1   5  -2  261.17   12.00
   1  -5   2  270.37   12.00
  -1  -5  -2  264.07   12.00
   1   5   3  190.78    9.20
  -1  -5  -3  205.58    9.20
  -1  -5  -3  200.08    9.20
   1  -5   3  201.08    9.20
   1   5   4   19.90    1.30
   1  -5   4   21.60    1.30
  -1  -5  -4   22.30    1.30
  -1  -5  -4   21.20    1.30
   1   5   5  147.09    7.20
   1  -5   5  155.78    7.10
  -1  -5  -5  154.88    7.20
  -1  -5  -5  157.78    7.20
   1   5   6   59.19    3.00
  -1  -5  -6   60.99    2.90
   1  -5   6   59.49    2.90
  -1  -5  -6   58.79    2.90
  -1  -5  -6   54.69    3.10
   1   5   7  150.18    7.10
  -1  -5  -7  151.38    7.00
   1  -5   7  147.19    7.00
  -1  -5  -7  151.08    7.00
  -1  -5  -7  155.48    7.30
   1   5   8  379.86   18.50
  -1  -5  -8  404.46   18.70
  -1  -5  -8  425.46   18.30
   1  -5   8  391.36   18.80
   1  -5   8  417.36   18.40
  -1  -5  -8  414.46   18.30
   1   5   9  133.09    7.00
   1  -5   9  148.69    6.90
  -1  -5  -9  160.68    7.30
   1   5  10   63.29    3.40
   1  -5  10   65.29    3.30
   1  -5  10   65.89    3.90
  -1  -5 -10   65.89    3.70
   1   5  11    4.30    0.80
   1  -5  11    4.20    1.20
  -1  -5 -11    3.30    1.10
   1  -5  11    3.80    0.70
   1   5  12    0.50    0.70
   1  -5  12    0.20    1.00
  -1  -5 -12    1.20    1.00
   1  -5  12    1.00    0.60
   1   5  13   75.39    4.10
   1  -5  13   79.29    4.80
  -1  -5 -13   76.59    4.60
   1  -5  13   80.39    4.00
   1   5  14    2.10    0.80
   1  -5  14    1.90    0.70
   1  -5  14    0.80    1.30
  -1  -5 -14   -0.20    1.10
   1   5  15   31.70    2.30
  -1  -5 -15   33.40    3.00
   1  -5  15   32.30    2.10
   1  -5  15   28.70    3.00
   1   5  16   -0.30    0.80
  -1  -5 -16    1.40    1.40
   1  -5  16    1.60    1.40
   1  -5  16    0.70    0.80
   1   5  17    5.30    1.10
   1  -5  17    3.80    1.00
   1   5  18    2.20    1.00
   1  -5  18    3.30    1.00
   1   5  19    1.00    1.10
   1  -5  19    2.10    1.00
  -1   6  19    2.20    1.10
   1  -6 -19   -0.20    1.70
  -1  -6  19    1.90    0.80
  -1   6  18   -0.50    0.90
  -1  -6  18    0.10    0.70
   1  -6 -18   -0.70    1.70
  -1   6  17   -0.70    0.80
   1  -6 -17   -0.20    1.60
  -1  -6  17    0.90    0.70
  -1   6  16    4.00    1.50
  -1  -6  16    5.20    0.80
   1  -6 -16    2.60    1.60
  -1  -6  16    3.70    1.50
  -1   6  15    0.40    0.80
  -1  -6  15    0.50    1.30
  -1  -6  15    1.10    0.60
   1  -6 -15    1.90    1.40
  -1   6  14   30.00    2.00
  -1  -6  14   28.60    1.70
   1  -6 -14   20.60    2.40
  -1  -6  14   24.30    2.60
  -1   6  13    1.30    0.80
  -1  -6  13    0.50    0.50
   1  -6 -13    0.30    1.20
  -1  -6  13    2.40    1.40
  -1   6  12   53.49    3.00
   1  -6 -12   54.09    3.60
  -1  -6  12   53.79    2.80
  -1  -6  12   54.49    3.70
  -1   6  11   21.90    1.50
   1  -6 -11   16.00    1.80
  -1  -6  11   14.30    1.80
  -1  -6  11   17.70    1.20
  -1   6  10   34.50    2.10
  -1  -6  10   34.90    2.60
   1  -6 -10   33.20    2.60
  -1  -6  10   34.30    1.90
  -1   6   9   75.99    3.70
  -1  -6   9   69.09    3.50
  -1  -6   9   70.19    4.10
  -1   6   8   83.29    4.00
   1  -6  -8   80.49    4.30
   1  -6  -8   81.29    3.80
  -1  -6   8   80.99    3.80
   1  -6  -8   73.29    3.70
  -1  -6   8   81.49    4.70
  -1   6   7   72.99    3.50
  -1   6   7   69.99    3.50
   1  -6  -7   65.09    3.80
   1  -6  -7   72.09    3.40
   1  -6  -7   69.19    3.40
  -1   6   6   11.10    1.00
  -1   6   6   13.20    1.10
   1  -6  -6   10.50    0.90
   1  -6  -6   12.40    1.00
  -1   6   5  162.48    7.90
  -1   6   5  177.78    7.90
   1  -6  -5  164.18    7.80
   1  -6  -5  169.38    7.80
  -1   6   4  171.98    8.10
  -1   6   4  173.28    8.20
   1  -6  -4  177.58    8.10
   1  -6  -4  177.38    8.10
  -1   6   3   84.39    4.00
  -1   6   3   82.79    4.00
   1  -6  -3   82.29    4.00
   1  -6  -3   80.59    4.00
  -1   6   2    2.90    0.50
   1  -6  -2    2.70    0.50
   1  -6  -2    1.70    0.40
  -1   6   1    1.80    0.40
  -1  -6   1    1.30    0.40
   1  -6  -1    1.70    0.40
   1  -6  -1    3.90    0.50
  -1   6   0  455.15   20.00
  -1  -6   0  443.86   20.00
   1  -6   0  425.26   20.00
  -1   6  -1   76.59    3.60
   1   6   1   69.89    3.60
   1  -6   1   72.89    3.60
  -1  -6  -1   73.69    3.60
   1   6   2  146.59    6.70
  -1  -6  -2  143.59    6.70
  -1  -6  -2  140.49    6.70
   1  -6   2  143.69    6.70
   1   6   3  360.46   16.50
  -1  -6  -3  373.06   16.50
  -1  -6  -3  363.96   16.50
   1  -6   3  352.26   16.50
   1   6   4  192.88    9.50
   1  -6   4  209.68    9.50
  -1  -6  -4  216.68    9.50
  -1  -6  -4  199.08    9.50
   1   6   5   19.90    1.40
  -1  -6  -5   19.60    1.40
   1  -6   5   23.80    1.40
  -1  -6  -5   21.70    1.40
   1   6   6   10.60    1.00
  -1  -6  -6   10.50    0.90
  -1  -6  -6   10.10    0.90
   1  -6   6   11.10    1.00
   1   6   7   89.39    4.20
  -1  -6  -7   75.69    4.30
   1  -6   7   82.99    4.10
  -1  -6  -7   88.19    4.10
  -1  -6  -7   83.89    4.10
   1   6   8  105.09    5.30
  -1  -6  -8  107.99    5.20
  -1  -6  -8  110.39    5.20
  -1  -6  -8  114.49    5.50
   1  -6   8  108.39    5.20
   1   6   9    0.80    0.60
   1  -6   9    1.20    0.50
  -1  -6  -9    0.70    0.80
  -1  -6  -9    1.20    0.40
  -1  -6  -9    0.50    0.40
   1  -6   9    1.60    0.90
   1   6  10   41.20    2.40
   1  -6  10   40.90    2.30
   1  -6  10   38.70    2.90
   1   6  11   49.10    2.90
  -1  -6 -11   51.79    3.30
   1  -6  11   51.09    2.80
   1  -6  11   50.79    3.40
   1   6  12  144.19    7.10
   1  -6  12  147.89    7.00
  -1  -6 -12  137.69    7.50
   1  -6  12  153.78    7.70
   1   6  13   78.29    4.50
   1  -6  13   86.19    5.20
  -1  -6 -13   93.99    5.10
   1  -6  13   91.59    4.40
   1   6  14   49.80    3.00
  -1  -6 -14   40.60    3.40
   1  -6  14   44.50    2.70
   1  -6  14   48.20    3.60
   1   6  15    0.40    0.80
   1  -6  15    0.50    1.40
  -1  -6 -15   -2.00    1.10
   1  -6  15   -0.20    0.70
   1   6  16    6.60    1.20
   1  -6  16    7.70    1.10
   1  -6  16    2.80    1.50
  -1  -6 -16    6.50    1.70
   1   6  17    3.10    1.10
  -1  -6 -17    1.50    1.50
   1  -6  17    2.30    0.90
   1   6  18    5.10    1.20
   1  -6  18    7.50    1.20
   1   6  19    0.50    1.10
   1  -6  19   -2.10    0.80
  -1   7  19    9.40    1.50
  -1  -7  19    8.20    1.10
   1  -7 -19    9.40    2.20
  -1   7  18   14.90    1.70
  -1  -7  18   14.10    1.40
   1  -7 -18   11.80    2.40
  -1   7  17    8.20    1.30
   1  -7 -17    5.20    1.70
  -1  -7  17    7.20    1.00
  -1   7  16    2.40    1.00
   1  -7 -16    2.50    1.60
  -1  -7  16    1.90    0.70
  -1   7  15   17.40    1.70
  -1  -7  15   13.30    2.10
   1  -7 -15   18.50    2.30
  -1  -7  15   17.40    1.50
  -1   7  14   13.50    1.50
  -1  -7  14   16.70    1.40
  -1  -7  14   16.80    2.50
   1  -7 -14   12.90    2.00
  -1   7  13   66.09    3.60
  -1  -7  13   62.49    3.30
  -1  -7  13   66.99    4.30
   1  -7 -13   61.79    4.20
  -1   7  12  134.09    6.60
   1  -7 -12  133.69    7.10
  -1  -7  12  134.99    6.40
  -1  -7  12  134.09    7.20
  -1   7  11  141.39    6.80
  -1  -7  11  137.89    7.30
  -1  -7  11  133.29    6.60
   1  -7 -11  147.09    7.30
  -1   7  10    0.60    0.70
  -1  -7  10    2.60    1.00
   1  -7 -10    1.40    1.00
  -1  -7  10    0.60    0.50
  -1   7   9   66.19    3.50
  -1  -7   9   66.69    3.40
   1  -7  -9   66.89    3.90
   1  -7  -9   67.79    3.20
  -1  -7   9   72.39    4.00
   1  -7  -9   67.99    3.30
  -1   7   8   30.90    1.90
  -1  -7   8   27.80    1.70
   1  -7  -8   28.60    1.60
   1  -7  -8   31.40    1.70
   1  -7  -8   26.50    2.20
  -1   7   7   17.90    1.40
  -1   7   7   17.70    1.40
   1  -7  -7   17.00    1.20
  -1  -7   7   17.10    1.20
   1  -7  -7   17.50    1.20
  -1   7   6   20.60    1.50
  -1   7   6   21.20    1.50
   1  -7  -6   18.00    1.30
   1  -7  -6   20.90    1.30
  -1   7   5  195.48    9.10
  -1   7   5  199.58    9.10
   1  -7  -5  183.58    9.00
   1  -7  -5  199.68    9.10
  -1   7   4  128.59    6.00
  -1   7   4  123.59    6.00
   1  -7  -4  130.79    6.00
   1  -7  -4  121.39    6.00
  -1   7   3   20.50    1.40
   1  -7  -3   23.40    1.50
   1  -7  -3   22.00    1.40
  -1   7   2   30.50    1.80
   1  -7  -2   32.10    1.80
   1  -7  -2   30.60    1.80
  -1   7   1  438.86   19.80
   1  -7  -1  448.06   19.80
   1  -7  -1  434.06   19.80
  -1  -7   1  422.16   19.80
  -1   7   0    1.90    0.50
  -1  -7   0    0.20    0.40
   1  -7   0    1.50    0.50
  -1   7  -1   28.30    1.70
   1   7   1   30.00    1.70
  -1  -7  -1   29.20    1.70
  -1  -7  -1   29.10    1.70
   1  -7   1   27.80    1.70
   1   7   2   56.49    2.90
   1  -7   2   53.69    2.90
  -1  -7  -2   53.79    2.90
  -1  -7  -2   59.29    2.90
   1   7   3   31.90    1.80
  -1  -7  -3   33.20    1.80
   1  -7   3   28.80    1.80
  -1  -7  -3   31.30    1.90
   1   7   4    2.60    0.60
  -1  -7  -4    2.50    0.60
   1  -7   4    2.80    0.60
  -1  -7  -4    2.60    0.60
   1   7   5   22.00    1.60
  -1  -7  -5   26.80    1.60
  -1  -7  -5   27.80    1.70
   1  -7   5   26.80    1.60
   1   7   6   12.60    1.20
  -1  -7  -6   15.80    1.20
   1  -7   6   13.50    1.20
  -1  -7  -6   14.40    1.10
   1   7   7  194.08    9.50
   1  -7   7  199.28    9.50
  -1  -7  -7  218.58    9.70
  -1  -7  -7  201.68    9.50
  -1  -7  -7  202.78    9.40
   1   7   8   49.70    2.90
   1  -7   8   50.89    2.80
  -1  -7  -8   51.79    2.70
  -1  -7  -8   51.69    2.70
  -1  -7  -8   53.79    3.10
   1   7   9    9.70    1.10
  -1  -7  -9   15.20    1.10
   1  -7   9   12.80    1.20
  -1  -7  -9   15.20    1.10
  -1  -7  -9   17.50    1.70
   1   7  10    4.90    0.90
  -1  -7 -10    5.70    0.60
  -1  -7 -10    5.70    0.60
  -1  -7 -10    7.60    1.20
   1  -7  10    7.50    1.30
   1  -7  10    7.00    0.90
   1   7  11  104.99    5.30
   1  -7  11  105.09    5.20
   1  -7  11  105.09    5.80
  -1  -7 -11  106.69    5.60
   1   7  12   62.39    3.70
   1  -7  12   72.49    3.70
  -1  -7 -12   68.39    4.20
   1  -7  12   71.59    4.40
   1   7  13   24.40    2.70
  -1  -7 -13   18.90    2.10
   1  -7  13   16.30    1.60
   1  -7  13   18.60    2.20
   1   7  14   46.70    3.00
   1  -7  14   47.50    2.80
   1  -7  14   47.30    3.70
  -1  -7 -14   48.70    3.50
   1   7  15   14.80    1.60
   1  -7  15   15.40    1.40
   1  -7  15   14.80    2.10
  -1  -7 -15   15.60    2.20
   1   7  16   -0.40    0.90
   1  -7  16    0.00    1.40
  -1  -7 -16    0.70    1.40
   1  -7  16    0.40    0.80
   1   7  17    0.10    1.00
   1  -7  17    0.00    0.80
  -1  -7 -17   -0.10    1.50
   1   7  18    0.00    1.10
  -1  -7 -18    2.00    1.60
   1  -7  18    0.00    0.80
  -1   8  18    4.50    1.20
  -1  -8  18    2.60    0.90
   1  -8 -18    5.80    2.10
  -1   8  17    0.20    1.00
  -1  -8  17   -0.60    0.70
   1  -8 -17    1.90    1.70
  -1   8  16    1.20    1.00
   1  -8 -16   -0.10    1.50
  -1  -8  16    1.70    0.80
  -1   8  15    5.50    1.10
   1  -8 -15    3.90    1.60
  -1  -8  15    3.40    0.80
  -1  -8  15    2.10    1.50
  -1   8  14   98.89    5.20
  -1  -8  14  101.09    6.00
  -1  -8  14   97.69    5.00
   1  -8 -14  102.09    5.90
  -1   8  13  108.49    6.40
   1  -8 -13  117.69    6.40
  -1  -8  13  118.79    6.50
  -1  -8  13  111.39    5.60
  -1   8  12    5.30    1.00
   1  -8 -12    5.10    1.40
  -1  -8  12    4.20    0.80
  -1  -8  12    2.30    1.30
  -1   8  11   31.40    2.20
  -1  -8  11   31.30    1.90
  -1  -8  11   36.00    2.80
   1  -8 -11   24.60    2.60
  -1   8  10   42.90    2.80
  -1  -8  10   47.10    3.30
   1  -8 -10   47.50    2.40
  -1  -8  10   49.40    2.60
   1  -8 -10   40.90    3.10
   1  -8 -10   52.19    2.40
  -1   8   9    1.40    0.70
   1  -8  -9    1.40    0.50
   1  -8  -9   -0.50    0.90
  -1  -8   9    1.20    0.60
   1  -8  -9    0.70    0.50
  -1   8   8   11.30    1.10
   1  -8  -8   12.20    1.10
  -1  -8   8   11.30    1.10
   1  -8  -8   13.40    1.10
  -1   8   7   92.99    4.40
  -1  -8   7   79.39    4.20
   1  -8  -7   80.89    4.20
   1  -8  -7   89.79    4.20
  -1   8   6  397.66   18.50
   1  -8  -6  392.66   18.50
   1  -8  -6  392.66   18.50
  -1  -8   6  436.76   18.50
  -1   8   5   74.99    3.60
  -1   8   5   71.79    3.60
   1  -8  -5   71.29    3.60
   1  -8  -5   62.29    3.50
  -1  -8   5   71.39    3.60
  -1   8   4    2.30    0.60
   1  -8  -4    1.00    0.50
   1  -8  -4    2.00    0.60
  -1   8   3  402.06   17.30
   1  -8  -3  363.26   17.20
   1  -8  -3  363.76   17.20
  -1   8   2  102.39    5.00
   1  -8  -2  109.89    5.00
   1  -8  -2   95.59    5.00
  -1   8   1  822.52   36.70
  -1  -8   1  799.72   36.70
   1  -8  -1  845.72   36.70
   1  -8  -1  794.32   36.60
  -1  -8   1  797.62   36.60
  -1  -8   0   53.99    2.80
   1  -8   0   52.89    2.90
  -1  -8   0   55.69    2.90
  -1  -8  -1  163.88    8.10
  -1  -8  -1  172.88    8.10
   1  -8   1  179.88    8.10
   1   8   2  487.45   22.00
  -1  -8  -2  497.05   22.00
   1  -8   2  476.85   22.00
  -1  -8  -2  469.25   21.90
   1   8   3  165.58    8.30
  -1  -8  -3  174.98    8.30
  -1  -8  -3  184.58    8.30
   1  -8   3  178.28    8.30
   1   8   4  117.29    5.60
   1  -8   4  110.69    5.50
  -1  -8  -4  112.29    5.60
  -1  -8  -4  116.29    5.50
   1   8   5    0.60    0.50
  -1  -8  -5   -0.20    0.50
  -1  -8  -5    0.70    0.50
   1  -8   5    0.70    0.50
   1   8   6  241.08   11.00
  -1  -8  -6  240.08   10.90
  -1  -8  -6  226.38   10.90
   1  -8   6  229.28   10.90
   1   8   7    1.30    0.60
  -1  -8  -7    1.30    0.60
  -1  -8  -7    1.80    0.60
   1  -8   7    1.60    0.60
   1   8   8    0.40    0.70
  -1  -8  -8    0.10    0.50
  -1  -8  -8    0.90    0.60
   1  -8   8    1.10    0.60
  -1  -8  -8    1.70    0.80
   1   8   9   83.09    4.30
  -1  -8  -9   79.09    4.00
  -1  -8  -9   82.39    4.00
  -1  -8  -9   80.39    4.50
   1  -8   9   80.59    4.10
   1   8  10   11.20    1.20
   1  -8  10   12.00    1.20
  -1  -8 -10   11.60    1.10
  -1  -8 -10   12.70    1.60
  -1  -8 -10   14.40    1.10
   1   8  11    0.60    1.00
  -1  -8 -11    0.70    0.40
   1  -8  11    1.20    0.70
  -1  -8 -11    0.50    0.40
   1  -8  11    1.60    1.10
  -1  -8 -11    0.50    1.00
   1   8  12    2.30    0.90
  -1  -8 -12    1.60    1.10
   1  -8  12    2.20    1.30
   1  -8  12    1.70    0.80
   1   8  13    3.50    1.10
   1  -8  13    6.00    1.00
   1  -8  13    6.90    1.60
  -1  -8 -13    7.20    1.60
   1   8  14   30.10    2.30
  -1  -8 -14   24.30    2.60
   1  -8  14   28.30    2.10
   1   8  15    1.10    1.00
   1  -8  15    1.40    1.40
   1  -8  15    0.00    0.70
  -1  -8 -15   -0.50    1.30
   1   8  16   14.40    1.70
   1  -8  16   14.50    1.50
  -1  -8 -16   15.90    2.20
   1   8  17    2.30    1.20
   1  -8  17    0.50    0.90
  -1  -8 -17    0.20    1.50
   1   8  18    0.40    1.10
   1  -8  18   -0.90    0.90
  -1  -8 -18    1.90    1.90
  -1   9  18   14.70    1.80
  -1  -9  18   15.10    1.50
   1  -9 -18   21.90    2.80
  -1   9  17    1.60    1.10
   1  -9 -17    0.90    1.70
  -1  -9  17    1.30    0.80
  -1   9  16    1.00    1.00
   1  -9 -16   -0.80    1.40
  -1  -9  16    1.00    0.80
  -1   9  15   19.50    1.80
  -1  -9  15   12.90    1.40
   1  -9 -15   16.30    2.30
  -1  -9  15   10.90    2.10
  -1   9  14    7.50    1.30
  -1  -9  14    8.60    1.10
  -1  -9  14    9.00    1.90
   1  -9 -14    9.00    1.80
  -1   9  13    4.90    1.10
   1  -9 -13    4.90    1.60
  -1  -9  13    5.40    0.90
  -1  -9  13    7.70    1.90
  -1   9  12    0.50    0.90
   1  -9 -12    1.40    1.20
  -1  -9  12    1.10    1.30
  -1  -9  12    1.10    0.70
  -1   9  11   71.29    4.30
   1  -9 -11   78.69    3.50
   1  -9 -11   74.79    3.40
   1  -9 -11   64.19    4.40
  -1  -9  11   76.29    4.60
  -1  -9  11   70.19    3.80
  -1   9  10   49.50    2.90
   1  -9 -10   47.50    2.50
   1  -9 -10   42.10    2.50
  -1  -9  10   47.60    2.70
   1  -9 -10   50.69    3.30
  -1  -9  10   51.49    3.40
  -1   9   9   12.10    1.30
   1  -9  -9   13.90    1.20
   1  -9  -9   12.80    1.20
  -1  -9   9   12.50    1.10
   1  -9  -9   10.70    1.60
  -1   9   8  171.38    8.30
   1  -9  -8  164.28    8.10
   1  -9  -8  174.58    8.20
  -1  -9   8  183.88    8.20
  -1   9   7    9.40    1.10
  -1  -9   7    8.40    0.90
   1  -9  -7    9.20    1.00
   1  -9  -7   11.20    1.00
  -1   9   6   10.00    1.10
  -1  -9   6   12.70    1.10
   1  -9  -6    8.30    1.00
   1  -9  -6   10.30    1.00
  -1   9   5    0.10    0.50
   1  -9  -5    0.70    0.50
   1  -9  -5    0.90    0.60
  -1  -9   5   -0.50    0.50
   1  -9  -4    1.10    0.60
   1  -9  -4    0.60    0.60
  -1  -9   4    1.70    0.60
  -1  -9   3   84.99    4.20
   1  -9  -3   84.79    4.30
   1  -9  -3   83.39    4.30
   1  -9  -2  206.88   10.00
  -1  -9   2  219.18   10.10
  -1  -9   2  218.98   10.00
   1  -9  -2  215.88   10.10
  -1  -9   1  872.31   38.60
   1  -9  -1  837.72   38.70
  -1  -9   1  848.32   38.60
   1  -9  -1  861.11   38.60
   1  -9   0   38.80    2.30
  -1  -9   0   36.70    2.20
  -1  -9   0   37.50    2.20
  -1  -9  -1  424.76   19.10
  -1  -9  -1  406.96   19.00
   1  -9   1  417.86   19.10
   1   9   2   17.50    1.40
  -1  -9  -2   16.90    1.40
  -1  -9  -2   18.50    1.40
   1  -9   2   17.80    1.40
   1   9   3   18.10    1.40
  -1  -9  -3   16.20    1.40
   1  -9   3   16.00    1.40
  -1  -9  -3   19.00    1.40
   1   9   4  148.59    6.90
  -1  -9  -4  131.09    6.80
  -1  -9  -4  141.79    6.90
   1  -9   4  146.89    6.80
   1   9   5  123.59    5.80
  -1  -9  -5  103.79    5.60
  -1  -9  -5  121.89    5.70
   1  -9   5  116.39    5.70
   1   9   6   11.50    1.10
  -1  -9  -6   11.40    1.10
   1  -9   6    9.70    1.10
  -1  -9  -6   11.00    1.10
   1   9   7  157.98    7.80
   1  -9   7  159.28    7.70
  -1  -9  -7  164.58    7.70
  -1  -9  -7  159.18    7.70
   1   9   8  217.08   10.20
  -1  -9  -8  215.18   10.10
   1  -9   8  212.38   10.10
  -1  -9  -8  214.08   10.10
   1   9   9    1.60    1.10
  -1  -9  -9    1.10    0.60
  -1  -9  -9    1.50    0.60
   1  -9   9    0.40    0.70
  -1  -9  -9    1.00    1.00
   1   9  10    3.40    1.00
  -1  -9 -10    3.30    0.70
  -1  -9 -10    2.90    1.10
   1  -9  10    2.40    0.80
  -1  -9 -10    2.60    0.60
   1   9  11   17.20    1.70
   1  -9  11   18.80    1.70
   1  -9  11   20.90    2.30
  -1  -9 -11   18.80    1.30
  -1  -9 -11   17.00    1.30
  -1  -9 -11   17.60    2.00
   1   9  12    3.90    1.10
   1  -9  12    4.20    0.90
   1  -9  12    5.50    1.50
  -1  -9 -12    1.60    1.20
   1   9  13    3.10    1.10
  -1  -9 -13    2.80    1.30
   1  -9  13    4.80    1.00
   1  -9  13    3.20    1.40
   1   9  14    1.30    1.00
  -1  -9 -14    1.10    1.30
   1  -9  14   -1.10    0.80
   1  -9  14   -0.90    1.30
   1   9  15   14.10    1.70
   1  -9  15   17.30    2.30
  -1  -9 -15   14.40    2.20
   1  -9  15   12.80    1.50
   1   9  16   13.70    1.70
   1  -9  16   10.20    1.70
  -1  -9 -16   10.80    2.00
   1   9  17    1.10    1.20
   1  -9  17    0.60    0.90
  -1  -9 -17    1.40    1.60
   1   9  18    2.90    1.30
   1  -9  18    4.80    1.20
  -1  -9 -18    3.70    2.00
  -1  10  18    0.40    1.10
   1 -10 -18    1.00    1.70
  -1  10  17    6.40    1.40
   1 -10 -17    8.30    2.40
  -1 -10  17    8.40    1.20
  -1  10  16    4.90    1.30
   1 -10 -16    4.90    1.80
  -1 -10  16    4.20    1.00
  -1  10  15    3.80    1.20
   1 -10 -15    5.10    1.80
  -1 -10  15    1.40    0.90
  -1  10  14   20.00    1.90
   1 -10 -14   14.10    2.20
  -1 -10  14   19.80    1.80
  -1 -10  14   23.40    2.70
  -1  10  13    0.10    0.90
  -1 -10  13    0.90    1.30
  -1 -10  13   -0.30    0.70
   1 -10 -13   -0.80    1.20
  -1  10  12   45.70    2.80
   1 -10 -12   41.60    3.40
  -1 -10  12   40.70    3.30
  -1 -10  12   38.40    2.50
  -1  10  11    5.10    1.10
  -1 -10  11    8.00    1.60
  -1 -10  11    6.70    1.00
   1 -10 -11    6.10    0.80
   1 -10 -11    7.10    0.70
   1 -10 -11    7.50    1.50
  -1  10  10   15.30    1.50
   1 -10 -10   13.70    1.20
   1 -10 -10   11.90    1.70
   1 -10 -10   12.60    1.20
  -1 -10  10   14.60    1.30
  -1  10   9   18.00    1.80
   1 -10  -9   21.60    2.20
   1 -10  -9   19.20    1.50
  -1 -10   9   19.10    1.60
   1 -10  -9   19.80    1.60
   1 -10  -8    1.80    0.70
  -1 -10   8    1.00    0.70
   1 -10  -8    1.60    0.70
  -1  10   7    1.60    0.70
   1 -10  -7    0.10    0.60
  -1 -10   7    0.30    0.60
   1 -10  -7    0.20    0.60
  -1  10   6   60.79    3.30
  -1 -10   6   61.89    3.30
   1 -10  -6   60.59    3.30
   1 -10  -6   59.69    3.30
   1 -10  -5   55.39    3.10
   1 -10  -5   52.79    3.00
  -1 -10   5   53.79    3.00
  -1 -10   4    1.60    0.60
   1 -10  -4    1.70    0.60
   1 -10  -4    1.90    0.70
   1 -10  -3  142.29    7.00
   1 -10  -3  146.49    6.90
  -1 -10   3  141.29    6.90
  -1 -10   2    6.20    0.80
   1 -10  -2    8.30    1.00
   1 -10  -2    8.10    1.10
  -1 -10   2    6.80    0.90
  -1 -10   1  142.09    7.00
  -1 -10   1  149.99    7.10
   1 -10  -1  142.59    7.10
   1 -10  -1  148.49    7.00
   1 -10   0  128.99    6.30
  -1 -10   0  123.19    6.30
   1 -10   0  126.19    6.20
  -1 -10   0  137.39    6.30
  -1 -10  -1  386.56   18.10
  -1 -10  -1  387.66   18.10
   1 -10   1  409.16   18.20
  -1 -10  -2   17.30    1.50
  -1 -10  -2   16.50    1.40
   1 -10   2   16.60    1.50
   1  10   3   76.99    3.80
  -1 -10  -3   69.59    3.80
  -1 -10  -3   65.59    3.70
   1 -10   3   71.29    3.80
   1  10   4   51.69    2.90
  -1 -10  -4   50.69    2.90
  -1 -10  -4   50.89    2.90
   1 -10   4   53.59    2.90
   1  10   5   25.50    2.00
  -1 -10  -5   30.50    1.90
  -1 -10  -5   26.90    2.00
   1 -10   5   30.20    2.00
   1  10   6   12.40    1.30
  -1 -10  -6   10.90    1.20
   1 -10   6   13.60    1.30
  -1 -10  -6    9.40    1.10
   1  10   7    9.40    1.40
  -1 -10  -7   16.20    1.40
  -1 -10  -7   11.90    1.30
   1 -10   7   13.50    1.30
   1  10   8   70.49    3.90
  -1 -10  -8   68.29    3.70
   1 -10   8   68.39    3.80
  -1 -10  -8   71.99    3.80
   1  10   9   57.09    3.30
  -1 -10  -9   51.79    3.00
   1 -10   9   52.49    3.10
  -1 -10  -9   57.49    3.50
  -1 -10  -9   50.19    3.00
   1  10  10  288.97   14.40
  -1 -10 -10  309.07   14.10
  -1 -10 -10  301.77   14.10
  -1 -10 -10  323.37   14.60
   1 -10  10  307.87   14.30
   1  10  11   72.79    3.90
  -1 -10 -11   62.29    3.40
   1 -10  11   66.29    3.70
  -1 -10 -11   67.39    4.20
  -1 -10 -11   65.59    3.50
   1  10  12    2.70    1.10
  -1 -10 -12    1.90    0.50
  -1 -10 -12    0.20    1.20
  -1 -10 -12    1.00    0.50
   1 -10  12    2.10    0.90
   1 -10  12    2.00    1.30
   1  10  13   -0.50    1.00
   1 -10  13   -0.90    0.80
  -1 -10 -13   -0.20    1.20
   1 -10  13   -0.70    1.20
   1  10  14    0.10    1.00
   1 -10  14    1.40    1.00
   1 -10  14    1.30    1.50
  -1 -10 -14    0.30    1.40
   1  10  15   17.30    1.80
  -1 -10 -15   13.80    2.10
   1 -10  15   14.40    1.60
   1  10  16   -0.50    1.10
   1 -10  16    0.40    0.90
  -1 -10 -16   -1.00    1.40
   1  10  17    1.00    1.20
   1 -10  17    0.50    1.00
  -1 -10 -17    1.20    1.60
   1  10  18    0.00    1.20
   1 -10  18   -0.30    1.00
  -1 -10 -18   -2.00    1.40
  -1  11  17    1.40    1.20
   1 -11 -17    0.90    1.60
  -1 -11  17    0.90    0.90
  -1  11  16    5.10    1.30
   1 -11 -16    8.60    2.00
  -1 -11  16    3.90    1.10
  -1  11  15   13.10    1.70
  -1 -11  15   11.80    1.80
   1 -11 -15   11.00    2.20
  -1  11  14    1.20    1.10
   1 -11 -14    0.70    1.50
  -1 -11  14   -0.10    1.50
  -1 -11  14    0.50    0.90
  -1  11  13    4.60    1.20
  -1 -11  13    4.80    1.60
  -1 -11  13    5.20    1.10
   1 -11 -13    6.80    1.70
  -1  11  12   35.50    2.60
  -1 -11  12   35.30    2.30
   1 -11 -12   30.40    3.00
   1 -11 -12   30.70    1.80
   1 -11 -12   30.10    1.70
  -1  11  11   42.30    3.00
   1 -11 -11   49.70    2.60
   1 -11 -11   52.39    3.50
  -1 -11  11   50.49    2.90
   1 -11 -11   41.60    2.50
  -1  11  10   68.09    3.60
  -1 -11  10   60.59    3.40
   1 -11 -10   58.09    3.30
   1 -11 -10   57.29    3.90
   1 -11 -10   61.99    3.30
  -1  11   9    1.50    0.80
   1 -11  -9    2.00    0.70
  -1 -11   9    1.40    0.80
   1 -11  -9    2.70    0.80
  -1  11   8    9.60    1.20
  -1 -11   8    9.90    1.10
   1 -11  -8   11.50    1.20
   1 -11  -8    9.80    1.10
  -1  11   7    3.50    0.80
   1 -11  -7    4.80    0.90
  -1 -11   7    3.30    0.80
   1 -11  -7    4.40    0.90
  -1 -11   6    4.20    0.90
   1 -11  -6    2.30    0.80
   1 -11  -6    5.70    0.90
   1 -11  -5  129.19    6.20
   1 -11  -5  122.09    6.30
  -1 -11   5  125.49    6.20
  -1 -11   4   60.09    3.30
   1 -11  -4   62.19    3.40
   1 -11  -4   59.09    3.30
   1 -11  -3    7.20    1.00
   1 -11  -3    7.00    1.00
  -1 -11   3    7.80    1.10
   1 -11  -2   70.29    3.90
  -1 -11   2   72.59    3.80
  -1 -11   2   71.69    3.80
   1 -11  -2   71.19    3.80
   1 -11  -1   46.30    2.90
  -1 -11   1   51.09    2.90
  -1 -11   1   49.10    2.90
   1 -11  -1   54.59    2.90
  -1 -11   0   47.50    2.80
   1 -11   0   48.20    2.80
   1 -11   0   50.19    2.90
  -1 -11   0   47.50    2.80
   1 -11   1   20.00    1.70
  -1 -11  -1   18.10    1.80
  -1 -11  -1   21.80    1.70
  -1 -11  -2   30.90    2.20
  -1 -11  -2   26.80    2.00
   1 -11   2   28.40    2.00
   1 -11   3   51.69    3.00
  -1 -11  -3   49.00    3.00
  -1 -11  -3   51.19    3.20
   1  11   4   56.19    3.30
  -1 -11  -4   46.30    3.20
   1 -11   4   51.69    3.00
  -1 -11  -4   55.49    3.10
   1  11   5   36.60    2.30
  -1 -11  -5   26.10    2.40
   1 -11   5   29.10    2.10
  -1 -11  -5   32.20    2.30
   1  11   6   35.30    2.50
   1 -11   6   38.40    2.50
  -1 -11  -6   36.90    2.40
  -1 -11  -6   38.80    2.80
   1  11   7   59.39    3.40
  -1 -11  -7   51.49    3.50
   1 -11   7   58.19    3.30
  -1 -11  -7   58.39    3.20
   1  11   8   59.09    3.50
  -1 -11  -8   59.49    3.30
  -1 -11  -8   63.69    3.40
   1 -11   8   58.49    3.40
   1  11   9  107.49    5.20
  -1 -11  -9   95.19    5.00
  -1 -11  -9   95.79    5.00
   1 -11   9   93.29    5.10
   1  11  10   21.60    2.10
  -1 -11 -10   19.70    2.20
  -1 -11 -10   20.90    1.80
  -1 -11 -10   19.60    1.70
   1 -11  10   19.80    1.90
   1  11  11   -0.40    0.90
  -1 -11 -11    0.40    0.70
  -1 -11 -11   -0.60    1.10
   1 -11  11    0.20    0.90
  -1 -11 -11    1.80    0.70
   1  11  12    0.80    1.00
  -1 -11 -12    0.70    0.60
  -1 -11 -12   -0.20    0.50
  -1 -11 -12    1.80    1.30
   1 -11  12   -0.80    1.50
   1  11  13   12.70    1.60
   1 -11  13   10.00    1.80
   1 -11  13   13.70    1.50
  -1 -11 -13   11.30    1.80
   1  11  14   20.70    2.10
  -1 -11 -14   24.20    2.40
   1 -11  14   20.30    1.90
   1 -11  14   18.30    2.40
   1  11  15    6.80    1.50
   1 -11  15    8.00    1.30
  -1 -11 -15    6.30    1.80
   1  11  16    0.30    1.20
   1 -11  16   -0.40    0.90
  -1 -11 -16   -0.40    1.40
   1  11  17    3.50    1.30
   1 -11  17    3.80    1.20
  -1 -11 -17    4.00    1.80
  -1  12  17    1.20    1.30
   1 -12 -17    4.00    1.90
  -1 -12  17    2.40    1.10
  -1  12  16    2.10    1.20
  -1 -12  16    3.00    1.10
  -1  12  15   19.00    2.00
   1 -12 -15   21.00    2.60
  -1 -12  15   17.20    1.80
  -1  12  14   10.30    1.60
   1 -12 -14   13.60    2.30
  -1 -12  14   11.20    1.40
  -1  12  13    0.80    1.10
  -1 -12  13   -0.30    0.90
   1 -12 -13    0.90    1.50
  -1 -12  13    0.80    1.40
  -1  12  12   58.09    3.50
   1 -12 -12   48.60    3.90
  -1 -12  12   49.30    4.20
  -1 -12  12   56.49    4.00
   1 -12 -12   55.19    2.90
   1 -12 -12   54.09    2.90
  -1  12  11    0.20    0.90
   1 -12 -11   -0.30    0.60
   1 -12 -11    1.30    1.30
   1 -12 -11    0.40    0.70
  -1 -12  11   -0.10    1.30
  -1  12  10   -0.10    0.90
  -1 -12  10   -0.70    0.80
   1 -12 -10    0.10    0.70
   1 -12 -10    0.50    1.30
   1 -12 -10   -0.60    0.70
  -1  12   9    7.30    1.30
  -1 -12   9    7.60    1.20
   1 -12  -9    8.10    1.20
   1 -12  -9    8.90    1.10
  -1 -12   8   48.10    3.00
   1 -12  -8   52.19    2.90
   1 -12  -8   45.40    3.10
  -1 -12   7   26.90    2.00
   1 -12  -7   24.60    2.00
  -1 -12   6   82.59    4.40
   1 -12  -6   80.09    4.40
   1 -12  -6   84.69    4.40
   1 -12  -5   59.49    3.40
  -1 -12   5   59.69    3.40
   1 -12  -5   56.79    3.30
   1 -12  -4  183.18    9.00
  -1 -12   4  184.68    9.00
   1 -12  -4  192.38    9.00
   1 -12  -3   -0.80    0.70
  -1 -12   3    0.90    0.70
  -1 -12   3   -0.10    0.70
   1 -12  -3    0.70    0.70
   1 -12  -2   -0.10    0.70
   1 -12  -2    1.10    0.70
  -1 -12   2    0.00    0.60
  -1 -12   2    0.50    0.90
   1 -12  -1  415.06   20.20
  -1 -12   1  435.36   20.10
   1 -12  -1  463.65   20.20
   1 -12   0   52.19    3.00
  -1 -12   0   49.50    3.10
   1 -12   0   50.79    3.10
  -1 -12   0   55.09    3.00
  -1 -12  -1    5.20    0.90
   1 -12   1    4.90    1.00
  -1 -12  -1    7.80    1.10
  -1 -12  -2   25.40    1.90
  -1 -12  -2   24.70    1.80
   1 -12   2   19.70    2.30
  -1 -12  -3    1.20    0.70
  -1 -12  -3    1.60    0.80
  -1 -12  -4   23.60    1.90
  -1 -12  -4   22.20    1.90
   1  12   5    1.60    0.90
  -1 -12  -5    1.70    0.80
  -1 -12  -5   -0.20    0.80
   1  12   6    1.70    0.90
  -1 -12  -6   -0.10    0.80
  -1 -12  -6    0.40    0.70
   1  12   7   15.10    1.50
   1 -12   7   15.00    1.80
  -1 -12  -7   16.90    1.60
  -1 -12  -7   15.70    1.50
   1  12   8   14.30    1.60
   1 -12   8   14.80    1.60
  -1 -12  -8   19.70    1.70
  -1 -12  -8   17.60    1.70
   1  12   9    1.70    1.00
   1 -12   9    0.60    0.90
  -1 -12  -9    1.60    0.90
  -1 -12  -9    1.30    0.90
   1  12  10    3.00    1.20
  -1 -12 -10    1.30    1.20
  -1 -12 -10    2.60    0.80
   1 -12  10    3.00    1.00
   1  12  11   45.60    3.20
  -1 -12 -11   51.99    3.50
  -1 -12 -11   46.00    2.80
   1 -12  11   43.80    3.00
  -1 -12 -11   45.10    2.80
   1  12  12   90.79    5.20
  -1 -12 -12   99.79    4.80
  -1 -12 -12   90.69    5.50
  -1 -12 -12   93.29    4.70
   1 -12  12   91.39    5.10
   1  12  13    8.20    1.50
   1 -12  13    7.60    1.30
  -1 -12 -13    9.10    0.80
  -1 -12 -13    8.10    1.70
   1 -12  13    8.70    1.80
  -1 -12 -13    8.40    0.90
   1  12  14    1.60    1.30
   1 -12  14    2.10    1.10
  -1 -12 -14    2.10    1.40
   1  12  15    6.60    1.50
   1 -12  15    4.50    1.20
  -1 -12 -15    5.10    1.80
   1  12  16   -0.50    1.10
   1 -12  16   -1.00    1.00
  -1 -12 -16    1.00    1.50
   1  12  17    1.30    1.30
  -1 -12 -17    0.90    1.80
   1 -12  17   -0.70    1.00
  -1  13  17    8.10    1.70
   1 -13 -17   13.60    2.50
  -1 -13  17   13.20    1.70
  -1  13  16   -1.70    1.10
   1 -13 -16    0.40    1.70
  -1 -13  16    1.00    1.10
  -1  13  15    1.60    1.20
   1 -13 -15    0.10    1.60
  -1 -13  15    1.40    1.00
  -1  13  14    0.00    1.20
  -1 -13  14   -1.10    0.90
   1 -13 -14   -1.70    1.40
  -1  13  13    5.90    1.40
   1 -13 -13    5.70    0.70
  -1 -13  13    4.90    1.20
   1 -13 -13    5.70    0.70
   1 -13 -13    5.70    1.80
  -1  13  12    5.80    1.40
   1 -13 -12    7.90    1.80
  -1 -13  12    9.10    1.80
  -1 -13  12    4.90    1.20
   1 -13 -12    8.40    1.00
   1 -13 -12    7.00    0.90
  -1  13  11    0.60    1.00
   1 -13 -11   -0.20    0.70
  -1 -13  11    1.00    1.00
   1 -13 -11    0.10    0.80
   1 -13 -11   -0.10    1.30
   1 -13 -10   37.40    2.40
   1 -13 -10   37.80    2.60
  -1 -13  10   37.30    2.60
   1 -13  -9   -0.40    0.80
  -1 -13   9   -1.20    0.80
   1 -13  -9    0.60    0.90
   1 -13  -8    1.20    0.90
   1 -13  -8    0.10    0.80
  -1 -13   8    0.50    0.90
  -1 -13   7   30.40    2.20
   1 -13  -7   26.20    2.20
   1 -13  -7   25.80    2.10
   1 -13  -6    5.90    1.00
   1 -13  -6    6.70    1.20
  -1 -13   6    5.50    1.10
   1 -13  -5    2.00    0.90
   1 -13  -5    1.10    0.80
  -1 -13   5    1.60    0.90
  -1 -13   4    0.70    0.70
   1 -13  -4    1.70    0.90
   1 -13  -4    0.50    0.80
  -1 -13   4    1.20    0.80
  -1 -13   3   43.90    2.80
   1 -13  -3   41.00    2.80
  -1 -13   3   44.70    2.70
   1 -13  -3   42.30    2.70
  -1 -13   2    0.90    0.80
  -1 -13   2   -0.30    0.80
   1 -13  -2    0.20    0.80
   1 -13  -2    0.00    0.80
  -1 -13   1   85.99    4.70
   1 -13  -1   85.59    4.80
   1 -13  -1   98.29    4.80
  -1 -13   1   91.19    4.80
   1 -13   0   33.30    2.30
  -1 -13   0   34.20    2.30
  -1 -13   0   37.10    2.50
   1 -13   0   35.40    2.50
   1 -13   1    0.80    0.90
  -1 -13  -1    0.50    0.90
   1 -13   1    1.10    0.70
  -1 -13  -1    0.30    0.70
  -1 -13  -2   -0.80    0.70
   1 -13   2    1.10    0.80
  -1 -13  -2    0.00    0.80
   1 -13   3    2.20    1.00
  -1 -13  -3    0.10    0.80
  -1 -13  -3   -0.10    0.80
  -1 -13  -4    8.00    1.20
   1 -13   4    7.80    1.20
  -1 -13  -4    7.70    1.20
  -1 -13  -5   44.30    2.90
   1 -13   5   46.00    3.00
  -1 -13  -5   50.69    3.10
   1  13   6   66.79    3.70
  -1 -13  -6   61.79    3.60
  -1 -13  -6   63.99    3.70
   1 -13   6   59.49    3.70
   1  13   7   13.80    1.60
  -1 -13  -7   14.90    1.60
   1 -13   7   15.10    1.60
  -1 -13  -7   14.80    1.50
   1  13   8   53.99    3.30
   1 -13   8   48.50    3.20
  -1 -13  -8   52.69    3.10
  -1 -13  -8   48.80    3.20
   1  13   9   30.50    2.60
  -1 -13  -9   36.50    2.40
  -1 -13  -9   32.40    2.50
   1 -13   9   30.90    2.50
   1  13  10   -0.20    1.00
  -1 -13 -10    0.40    0.80
  -1 -13 -10    0.40    1.20
   1 -13  10    0.60    1.00
  -1 -13 -10   -0.40    0.80
   1  13  11    3.90    1.20
   1 -13  11    6.40    1.20
  -1 -13 -11    5.20    1.10
  -1 -13 -11    4.30    1.50
  -1 -13 -11    4.90    1.00
   1  13  12    1.60    1.20
  -1 -13 -12    1.90    0.80
  -1 -13 -12    1.90    0.90
   1 -13  12   -0.90    1.00
  -1 -13 -12   -0.10    1.30
   1  13  13    3.40    1.30
   1 -13  13    7.20    1.30
  -1 -13 -13    6.30    0.90
  -1 -13 -13    4.50    1.60
  -1 -13 -13    4.70    0.80
   1  13  14    4.60    1.40
  -1 -13 -14    5.00    1.70
   1 -13  14    2.20    1.20
   1  13  15    0.30    1.30
   1 -13  15    2.70    1.20
  -1 -13 -15    1.40    1.50
   1  13  16    1.30    1.30
   1 -13  16    4.40    1.30
  -1 -13 -16    3.80    1.80
  -1 -14  16    1.00    1.10
   1 -14 -16    1.90    1.80
  -1 -14  15    6.50    1.40
   1 -14 -14    3.40    1.70
  -1 -14  14    4.40    1.30
   1 -14 -13   17.60    1.50
   1 -14 -13   17.00    1.40
   1 -14 -13   17.10    2.40
  -1 -14  13   19.30    1.90
   1 -14 -12    0.70    1.40
  -1 -14  12    1.60    1.10
   1 -14 -12    1.40    0.80
   1 -14 -12    0.20    0.80
  -1 -14  11    0.80    1.00
   1 -14 -11    0.10    0.80
   1 -14 -11    1.80    1.50
   1 -14 -11   -0.30    0.90
  -1 -14  10    4.40    1.20
   1 -14 -10    6.80    1.20
   1 -14 -10    5.10    1.10
   1 -14  -9   24.60    2.20
   1 -14  -9   26.30    2.10
  -1 -14   9   20.50    2.00
  -1 -14   8    0.60    1.00
   1 -14  -8    1.00    0.90
   1 -14  -8    0.80    1.00
  -1 -14   7   24.60    2.20
   1 -14  -7   26.40    2.10
   1 -14  -7   23.80    2.20
   1 -14  -6   25.60    2.20
   1 -14  -6   19.40    2.00
  -1 -14   6   23.30    2.10
   1 -14  -5   15.10    1.60
  -1 -14   5   13.00    1.60
   1 -14  -5   11.30    1.40
   1 -14  -4    6.50    1.30
   1 -14  -4   11.50    1.40
  -1 -14   4    8.00    1.30
  -1 -14   4   10.60    1.30
   1 -14  -3   64.59    3.80
  -1 -14   3   62.79    3.80
   1 -14  -3   63.79    3.70
  -1 -14   3   66.99    3.70
   1 -14  -2   11.60    1.40
  -1 -14   2   15.10    1.60
  -1 -14   2    9.50    1.40
   1 -14  -2   12.20    1.50
  -1 -14   1  129.19    6.50
  -1 -14   1  123.79    6.40
   1 -14  -1  121.89    6.40
   1 -14  -1  129.19    6.50
  -1 -14   0   53.19    3.30
  -1 -14   0   52.69    3.10
   1 -14   0   51.19    3.10
   1 -14   0   50.29    3.30
   1 -14   1  216.28   10.90
  -1 -14  -1  232.68   11.00
  -1 -14  -1  231.68   11.00
   1 -14   1  235.98   11.10
  -1 -14  -2    3.40    1.10
  -1 -14  -2    4.70    1.00
   1 -14   2    1.80    1.00
   1 -14   3   69.09    4.00
  -1 -14  -3   68.59    3.90
  -1 -14  -3   67.99    4.00
  -1 -14  -4    1.20    0.80
  -1 -14  -4    2.00    1.10
   1 -14   4    1.00    1.00
  -1 -14  -5    1.10    0.90
   1 -14   5    0.70    1.00
  -1 -14  -5    2.90    1.10
   1 -14   6   17.10    1.80
  -1 -14  -6   18.60    1.70
  -1 -14  -6   17.90    1.80
   1  14   7   34.20    2.60
   1 -14   7   33.20    2.60
  -1 -14  -7   34.80    2.60
  -1 -14  -7   29.60    2.40
   1  14   8  104.19    5.60
  -1 -14  -8  105.29    5.50
   1 -14   8  100.99    5.50
  -1 -14  -8   98.99    5.40
   1  14   9   15.60    1.80
  -1 -14  -9   13.90    1.50
   1 -14   9   13.00    1.60
  -1 -14  -9   11.70    1.50
   1  14  10   36.30    2.90
  -1 -14 -10   36.30    2.60
  -1 -14 -10   33.60    2.50
   1 -14  10   34.40    2.70
   1  14  11    4.20    1.40
  -1 -14 -11    3.20    1.40
   1 -14  11    1.50    1.10
  -1 -14 -11    2.30    0.90
  -1 -14 -11    4.00    1.10
   1  14  12   -0.30    1.10
   1 -14  12    0.00    1.10
  -1 -14 -12   -0.90    0.80
  -1 -14 -12   -0.10    0.80
  -1 -14 -12   -0.30    1.20
   1  14  13    5.20    1.50
  -1 -14 -13    4.80    0.90
  -1 -14 -13    5.70    1.00
   1 -14  13    5.60    1.30
  -1 -14 -13    2.60    1.70
   1  14  14    0.20    1.30
  -1 -14 -14    2.20    0.60
  -1 -14 -14    2.30    0.50
   1 -14  14    2.60    1.20
  -1 -14 -14    2.50    1.60
   1  14  15    0.30    1.30
  -1 -14 -15    1.40    1.60
   1 -14  15    1.90    1.20
   1  14  16    3.40    1.50
   1 -14  16    3.50    1.30
  -1 -14 -16    5.30    2.20
   1 -15 -16    1.00    1.80
  -1 -15  16   -0.50    1.10
  -1 -15  15   -0.30    1.10
   1 -15 -15   -0.50    1.70
  -1 -15  14    1.80    1.20
   1 -15 -14    0.20    1.60
   1 -15 -13    6.20    1.10
   1 -15 -13    8.10    1.00
   1 -15 -13   10.90    2.10
  -1 -15  13    7.80    1.50
   1 -15 -12    1.40    0.90
  -1 -15  12   -1.40    1.00
   1 -15 -12    1.90    1.60
   1 -15 -12    1.80    1.00
   1 -15 -11   34.10    3.30
   1 -15 -11   29.90    2.40
   1 -15 -11   28.70    2.30
  -1 -15  11   31.80    2.70
   1 -15 -10    1.10    1.00
   1 -15 -10    0.90    1.00
  -1 -15  10    0.10    1.10
   1 -15  -9   20.10    2.00
  -1 -15   9   22.40    2.10
   1 -15  -9   18.70    1.80
   1 -15  -8    2.50    1.00
  -1 -15   8    1.90    1.10
   1 -15  -8    0.70    1.00
   1 -15  -7    9.10    1.30
  -1 -15   7    8.90    1.50
   1 -15  -7    7.60    1.40
   1 -15  -6    2.20    1.10
  -1 -15   6    3.00    1.20
   1 -15  -6    4.10    1.00
  -1 -15   5    2.80    1.00
   1 -15  -5    3.20    1.00
   1 -15  -5    1.20    1.10
  -1 -15   5    4.40    1.10
   1 -15  -4   28.80    2.30
  -1 -15   4   30.60    2.30
  -1 -15   4   26.90    2.40
   1 -15  -4   33.40    2.60
  -1 -15   3    6.90    1.30
   1 -15  -3    6.70    1.40
   1 -15  -3    7.70    1.20
  -1 -15   3    8.70    1.30
  -1 -15   2   51.09    3.10
   1 -15  -2   48.60    3.30
  -1 -15   2   51.89    3.30
   1 -15  -2   48.10    3.10
  -1 -15   1   42.90    2.70
   1 -15  -1   38.10    2.80
   1 -15  -1   38.40    2.60
  -1 -15   1   35.30    2.80
   1 -15   0  104.49    5.50
  -1 -15   0  104.79    5.60
  -1 -15   0   99.39    5.40
   1 -15   0  106.59    5.60
   1 -15   1    5.50    1.20
  -1 -15  -1    6.10    1.20
  -1 -15  -1    4.80    1.20
   1 -15   1    7.30    1.20
   1 -15   2    2.50    0.90
   1 -15   2    3.10    1.10
  -1 -15  -2    2.80    1.10
  -1 -15  -2    3.60    1.10
  -1 -15  -3    1.10    0.90
  -1 -15  -3    0.60    1.00
   1 -15   3    2.50    1.10
   1 -15   4    7.70    1.30
  -1 -15  -4    8.00    1.30
  -1 -15  -4    8.40    1.40
  -1 -15  -5    2.40    1.20
  -1 -15  -5    1.80    1.00
   1 -15   5    0.90    1.00
  -1 -15  -6    1.00    1.10
  -1 -15  -6    1.10    0.90
   1 -15   6    0.30    1.00
  -1 -15  -7   13.70    1.70
  -1 -15  -7   13.60    1.60
   1 -15   7   12.70    1.60
  -1 -15  -8   13.30    1.70
  -1 -15  -8   12.10    1.50
   1 -15   8   12.30    1.70
   1  15   9   13.20    1.70
   1 -15   9   14.40    1.70
  -1 -15  -9   12.20    1.50
  -1 -15  -9   15.40    1.70
   1  15  10    5.20    1.40
  -1 -15 -10    5.40    1.30
  -1 -15 -10    6.10    1.20
   1 -15  10    5.70    1.30
   1  15  11    2.60    1.30
  -1 -15 -11    2.60    1.40
  -1 -15 -11    4.30    1.10
  -1 -15 -11    2.60    1.10
   1 -15  11    4.50    1.40
   1  15  12    6.30    1.50
  -1 -15 -12    5.20    1.70
  -1 -15 -12    4.30    1.10
   1 -15  12    7.40    1.50
  -1 -15 -12    7.40    1.30
   1  15  13    2.10    1.40
  -1 -15 -13    3.40    1.60
   1 -15  13    0.80    1.20
  -1 -15 -13    1.90    0.80
  -1 -15 -13    3.70    1.00
   1  15  14    2.90    1.50
   1 -15  14    2.70    1.30
  -1 -15 -14    2.60    0.80
  -1 -15 -14    0.60    1.60
  -1 -15 -14    2.10    0.70
   1 -15  15    0.10    1.10
  -1 -15 -15    2.00    1.70
  -1 -16  15   19.40    2.20
   1 -16 -15   19.50    2.80
  -1 -16  14   34.90    2.80
   1 -16 -14   27.70    3.20
   1 -16 -14   26.10    1.70
   1 -16 -14   28.00    1.80
  -1 -16  13    2.00    1.30
   1 -16 -13    1.60    0.80
   1 -16 -13    0.10    0.90
   1 -16 -13    1.70    1.60
   1 -16 -12    4.60    1.10
   1 -16 -12    3.30    1.60
   1 -16 -12    5.90    1.20
  -1 -16  12    2.50    1.30
  -1 -16  11    7.70    1.60
   1 -16 -11    8.00    1.30
   1 -16 -11   11.10    1.50
   1 -16 -10   14.00    1.80
  -1 -16  10   14.70    1.80
   1 -16 -10   13.30    1.60
  -1 -16   9   11.30    1.60
   1 -16  -9   14.20    1.60
   1 -16  -9    9.90    1.60
  -1 -16   8   -0.80    1.00
   1 -16  -8    0.60    0.90
   1 -16  -8    0.00    1.10
   1 -16  -7    4.40    1.10
   1 -16  -7    6.90    1.40
  -1 -16   7    3.90    1.30
   1 -16  -6    2.00    1.00
  -1 -16   6    2.70    0.90
  -1 -16   6    3.30    1.20
   1 -16  -6    3.20    1.20
  -1 -16   5   24.10    2.20
   1 -16  -5   28.30    2.30
   1 -16  -5   25.00    2.40
  -1 -16   5   28.20    2.50
  -1 -16   4   -0.60    0.80
  -1 -16   4    0.40    1.00
   1 -16  -4    1.60    1.00
   1 -16  -4   -0.30    1.00
   1 -16  -3   26.50    2.40
   1 -16  -3   22.70    2.10
  -1 -16   3   22.80    2.20
  -1 -16   3   22.70    2.10
   1 -16  -2    7.00    1.40
   1 -16  -2    5.70    1.20
  -1 -16   2    7.80    1.50
  -1 -16   2    7.30    1.20
  -1 -16   1    5.00    1.20
   1 -16  -1    6.90    1.30
  -1 -16   1    6.20    1.30
   1 -16  -1    6.80    1.20
  -1 -16   0    4.90    1.20
   1 -16   0    1.60    1.10
   1 -16   0    2.30    1.00
  -1 -16   0    3.60    1.10
  -1 -16  -1   16.20    1.80
  -1 -16  -1   15.90    1.70
   1 -16   1   22.00    1.90
   1 -16   1   16.10    1.80
   1 -16   2    9.90    1.50
  -1 -16  -2    8.90    1.50
  -1 -16  -2   11.70    1.50
   1 -16   2    8.70    1.30
   1 -16   3    2.20    1.10
  -1 -16  -3    4.50    1.30
  -1 -16  -3    2.70    1.10
   1 -16   3    4.40    1.20
   1 -16   4   27.70    2.50
  -1 -16  -4   23.30    2.20
  -1 -16  -4   24.80    2.40
  -1 -16  -5    7.00    1.20
   1 -16   5    5.80    1.40
  -1 -16  -5    8.00    1.50
  -1 -16  -6   23.90    2.30
  -1 -16  -6   24.60    2.20
   1 -16   6   23.40    2.30
  -1 -16  -7    0.70    1.10
   1 -16   7   -0.80    1.10
  -1 -16  -7    0.30    0.90
  -1 -16  -8    5.30    1.20
   1 -16   8    9.70    1.60
  -1 -16  -8    6.50    1.40
  -1 -16  -9    3.40    1.20
   1 -16   9    3.00    1.30
  -1 -16  -9    2.70    1.10
  -1 -16 -10    2.20    1.20
   1 -16  10    0.10    1.10
  -1 -16 -10    1.40    1.00
  -1 -16 -11   -0.20    1.40
   1 -16  11    2.00    1.30
  -1 -16 -11    1.00    1.00
  -1 -16 -11    0.70    1.00
   1  16  12    9.00    1.70
  -1 -16 -12    8.80    1.40
  -1 -16 -12   10.30    1.50
  -1 -16 -12   12.10    2.10
   1 -16  12    9.50    1.70
   1  16  13   -1.60    1.30
   1 -16  13   -0.10    1.20
  -1 -16 -13   -0.90    1.40
  -1 -16 -13    0.80    1.00
  -1 -16 -13    1.20    1.00
   1  16  14   -0.10    1.40
  -1 -16 -14    0.30    0.70
  -1 -16 -14    0.20    0.90
   1 -16  14    0.00    1.20
  -1 -16 -14    0.30    1.50
   1  16  15    2.50    1.60
  -1 -16 -15    1.00    1.70
   1 -16  15    0.90    1.30
   1 -17 -14    1.30    0.90
  -1 -17  14    0.20    1.30
   1 -17 -14    0.30    1.80
   1 -17 -14    1.10    0.70
  -1 -17  13    4.00    1.50
   1 -17 -13    1.10    1.00
   1 -17 -13    2.70    1.80
   1 -17 -13    2.10    1.00
   1 -17 -12   36.20    3.80
   1 -17 -12   46.60    3.10
   1 -17 -12   40.10    2.80
  -1 -17  12   44.00    3.40
   1 -17 -11    1.30    1.20
   1 -17 -11    2.00    1.00
  -1 -17  11    0.60    1.20
   1 -17 -10    3.60    1.30
  -1 -17  10    2.30    1.20
   1 -17 -10    0.70    1.00
   1 -17  -9    4.20    1.20
   1 -17  -9    6.80    1.50
  -1 -17   9    6.90    1.50
  -1 -17   8   16.50    1.90
   1 -17  -8   14.10    1.80
   1 -17  -8   13.00    1.70
  -1 -17   8   18.40    2.10
   1 -17  -7   -0.40    1.10
  -1 -17   7   -0.20    0.90
   1 -17  -7    0.60    0.90
  -1 -17   7    1.90    1.20
   1 -17  -6    7.50    1.40
   1 -17  -6    7.80    1.40
  -1 -17   6    5.60    1.20
  -1 -17   6    7.80    1.50
  -1 -17   5   11.40    1.50
   1 -17  -5    9.80    1.50
  -1 -17   5   11.90    1.70
   1 -17  -5   14.00    1.80
  -1 -17   4   27.40    2.50
   1 -17  -4   22.40    2.20
  -1 -17   4   18.80    1.90
   1 -17  -4   23.70    2.20
  -1 -17   3    2.10    1.10
   1 -17  -3    1.20    1.20
  -1 -17   3    0.10    1.10
   1 -17  -3    1.80    1.10
  -1 -17   2   24.40    2.40
   1 -17  -2   28.70    2.60
  -1 -17   2   23.90    2.20
   1 -17  -2   24.10    2.30
  -1 -17   1   25.70    2.50
   1 -17  -1   21.90    2.20
   1 -17  -1   28.60    2.30
   1 -17   0   30.50    2.80
  -1 -17   0   33.80    2.80
  -1 -17  -1    1.10    1.10
   1 -17   1    0.80    1.10
  -1 -17  -1    1.20    1.00
   1 -17   2   57.19    3.80
  -1 -17  -2   58.99    3.90
   1 -17   2   58.79    3.70
  -1 -17  -2   59.89    3.70
  -1 -17  -3   16.40    1.90
  -1 -17  -3   21.40    2.10
   1 -17   3   19.90    2.10
   1 -17   3   25.90    2.20
   1 -17   4    1.20    1.20
  -1 -17  -4   -0.90    1.10
   1 -17   4    2.40    1.00
  -1 -17  -4   -0.60    0.90
  -1 -17  -5   10.60    1.50
   1 -17   5   13.10    1.80
  -1 -17  -5    8.70    1.60
  -1 -17  -6    0.90    1.20
   1 -17   6   -0.70    1.10
  -1 -17  -6    0.60    1.00
   1 -17   7   19.70    2.20
  -1 -17  -7   23.30    2.20
  -1 -17  -7   19.70    2.10
  -1 -17  -8   25.30    2.40
   1 -17   8   22.80    2.40
  -1 -17  -8   22.40    2.20
  -1 -17  -9    2.20    1.10
   1 -17   9   -1.60    1.10
  -1 -17  -9   -1.40    1.00
   1 -17  10    7.30    1.60
  -1 -17 -10    6.00    1.50
  -1 -17 -10    9.00    1.40
  -1 -17 -11    0.70    1.00
   1 -17  11    0.30    1.30
  -1 -17 -11    0.70    1.10
   1 -17  12    2.00    1.40
  -1 -17 -12    3.10    1.70
  -1 -17 -12    2.30    1.10
  -1 -17 -12    1.00    1.20
  -1 -17 -13    7.90    1.40
   1 -17  13    6.10    1.60
  -1 -17 -13    5.10    1.80
  -1 -17 -13    6.10    1.20
  -1 -17 -14    3.40    1.80
  -1 -17 -14   -0.40    0.80
   1 -17  14    0.20    1.30
  -1 -17 -14    0.40    0.80
   1 -18 -13    0.30    1.00
  -1 -18  13   -1.80    1.20
   1 -18 -13    0.00    1.60
   1 -18 -13    1.70    0.90
  -1 -18  12    1.50    1.40
   1 -18 -12    4.90    1.80
   1 -18 -12    6.00    1.20
   1 -18 -12    3.30    1.30
   1 -18 -11    4.20    1.40
   1 -18 -11    3.30    1.10
  -1 -18  11    4.90    1.50
   1 -18 -10    1.30    1.10
   1 -18 -10    0.10    1.20
  -1 -18  10    0.50    1.30
   1 -18  -9    3.10    1.40
  -1 -18   9    2.90    1.10
   1 -18  -9    1.40    1.10
  -1 -18   9    1.80    1.30
  -1 -18   8    1.50    1.30
   1 -18  -8    0.00    1.20
   1 -18  -8    0.20    1.10
  -1 -18   8    0.20    1.00
   1 -18  -7   -0.60    1.00
  -1 -18   7    1.60    1.20
   1 -18  -7    1.10    1.20
  -1 -18   7    1.30    1.10
   1 -18  -6    0.70    1.00
  -1 -18   6   -0.50    1.10
   1 -18  -6   -0.70    1.10
  -1 -18   6    1.30    1.00
   1 -18  -5    6.30    1.40
   1 -18  -5    5.50    1.50
  -1 -18   5    6.90    1.50
  -1 -18   4    2.10    1.30
   1 -18  -4    0.30    1.00
  -1 -18   4    3.80    1.20
   1 -18  -4   -0.20    1.20
  -1 -18   3   15.60    2.10
  -1 -18   3   12.40    1.80
   1 -18  -3   13.50    1.90
   1 -18  -3   15.60    1.80
  -1 -18   2    0.60    1.30
   1 -18  -2    0.20    1.20
   1 -18  -2    1.10    1.10
   1 -18  -1   23.00    2.60
   1 -18  -1   23.80    2.40
  -1 -18   1   31.30    2.80
  -1 -18   0    3.10    1.40
   1 -18   0    0.90    1.20
   1 -18   1   31.10    2.90
  -1 -18  -1   33.20    2.90
   1 -18   2    2.10    1.30
  -1 -18  -2    4.90    1.50
  -1 -18  -3   14.80    2.00
   1 -18   3   10.30    1.50
   1 -18   3   14.80    1.90
  -1 -18  -3   16.80    2.90
   1 -18   4    4.50    1.20
  -1 -18  -4    5.20    1.50
  -1 -18  -4    5.20    1.50
   1 -18   4    9.70    1.70
  -1 -18  -5   15.70    2.10
   1 -18   5   18.50    2.20
   1 -18   5   19.20    1.90
  -1 -18  -5   19.00    2.50
  -1 -18  -6    3.40    1.40
  -1 -18  -6    4.20    1.30
   1 -18   6    4.80    1.40
   1 -18   7   -1.30    1.10
  -1 -18  -7   -1.20    0.90
  -1 -18  -7    1.00    1.30
  -1 -18  -8    1.40    1.30
   1 -18   8    2.60    1.50
  -1 -18  -8    2.60    1.20
  -1 -18  -9    5.90    1.50
  -1 -18  -9    4.30    1.30
   1 -18   9    5.80    1.50
  -1 -18 -10    0.00    1.10
   1 -18  10    0.30    1.40
  -1 -18 -10    1.60    1.30
  -1 -18 -11    3.90    1.20
  -1 -18 -11    5.10    1.40
   1 -18  11    7.50    1.70
  -1 -18 -12    2.20    1.70
   1 -18  12    5.30    1.70
  -1 -18 -12    5.80    1.20
  -1 -18 -12    3.70    1.30
  -1 -18 -13    3.30    1.30
  -1 -18 -13    5.20    1.20
   1 -18  13    2.80    1.50
  -1 -18 -13    5.40    1.90
  -1 -19  13   -1.30    1.30
   1 -19 -13   -0.60    1.10
   1 -19 -13   -1.10    1.70
   1 -19 -13    0.40    1.00
   1 -19 -12    5.80    1.40
  -1 -19  12    2.70    1.50
   1 -19 -12    0.60    1.80
   1 -19 -12    3.00    1.20
   1 -19 -11    5.70    1.40
   1 -19 -11    8.10    1.60
  -1 -19  11    6.80    1.70
   1 -19 -10   -0.30    1.00
  -1 -19  10   -0.70    1.30
   1 -19 -10   -0.60    1.20
  -1 -19   9    9.80    1.80
   1 -19  -9    6.10    1.60
  -1 -19   8    4.00    1.50
   1 -19  -8    5.00    1.50
  -1 -19   8    2.70    1.40
  -1 -19   7   22.50    2.50
  -1 -19   7   23.10    2.20
   1 -19  -7   23.00    2.50
  -1 -19   6    1.40    1.10
   1 -19  -6   -0.90    1.20
  -1 -19   6    2.20    1.30
  -1 -19   5    3.90    1.20
  -1 -19   5    1.90    1.40
   1 -19  -5    2.30    1.40
  -1 -19   4   20.10    2.10
   1 -19  -4   24.40    2.50
  -1 -19   4   15.70    2.10
  -1 -19   3    1.30    1.20
  -1 -19   3    0.50    1.30
   1 -19  -3    0.30    1.20
   1 -19  -2   11.00    1.80
  -1 -19   2   15.20    2.00
  -1 -19   1    3.50    1.50
   1 -19  -1    0.30    1.30
  -1 -19   0   21.90    2.40
   1 -19   0   13.30    2.00
   1 -19   1   49.40    3.70
  -1 -19  -1   53.29    3.80
   1 -19   2   22.90    2.40
  -1 -19  -2   25.00    2.50
   1 -19   3    1.90    1.10
  -1 -19  -3    1.10    1.30
   1 -19   3   -0.10    1.20
   1 -19   4    0.30    1.00
   1 -19   4   -1.30    1.20
  -1 -19  -4    0.20    1.30
  -1 -19  -5   25.20    2.60
   1 -19   5   21.40    2.20
   1 -19   5   25.90    2.60
   1 -19   6    2.20    1.10
  -1 -19  -6    3.30    1.40
   1 -19   6    6.00    1.60
  -1 -19  -7    0.50    1.30
   1 -19   7    0.70    1.40
   1 -19   8   11.40    1.90
  -1 -19  -8   11.10    1.80
   1 -19   9   -0.40    1.30
  -1 -19  -9   -0.20    1.30
  -1 -19 -10    5.80    1.60
   1 -19  10    8.50    1.80
  -1 -19 -11    1.00    1.10
   1 -19  11    1.40    1.50
  -1 -19 -11    2.40    1.40
  -1 -19 -12   15.40    1.80
   1 -19  12   11.80    2.10
  -1 -19 -12   10.60    1.80
  -1 -19 -12   10.90    2.20
   1 -20 -12   10.90    1.70
  -1 -20  12   10.60    3.20
   1 -20 -12    9.90    1.60
   1 -20 -12    9.70    2.40
  -1 -20  11    3.10    1.70
   1 -20 -11    0.80    1.30
  -1 -20  10   11.80    2.00
   1 -20 -10   11.60    1.90
   1 -20  -9    5.30    1.60
  -1 -20   9    3.20    1.50
   1 -20  -8    0.40    1.40
  -1 -20   8    2.40    1.60
   1 -20  -8    3.70    1.20
   1 -20  -7    2.40    1.10
  -1 -20   7   -0.30    1.40
   1 -20  -7   -1.10    1.20
   1 -20  -6    0.90    1.10
   1 -20  -6    0.30    1.40
  -1 -20   6   -1.90    1.30
   1 -20  -5    0.50    1.10
   1 -20  -5   -0.90    1.20
  -1 -20   5   -0.40    1.40
   1 -20  -4    1.30    1.40
  -1 -20   4    1.20    1.50
   1 -20  -4    2.90    1.20
   1 -20  -3    2.20    1.20
   1 -20  -3    0.40    1.40
  -1 -20   3    1.00    1.40
   1 -20  -2    1.60    1.40
   1 -20  -2    1.80    1.20
  -1 -20   2    1.30    1.40
   1 -20  -1    0.00    1.30
   1 -20  -1    1.40    1.20
  -1 -20   1    3.80    1.60
   1 -20   0    0.90    1.40
  -1 -20   0   -0.90    1.30
   1 -20   1    2.30    1.50
  -1 -20  -1    4.50    1.60
  -1 -20  -1    2.10    1.20
  -1 -20  -2    8.10    1.60
   1 -20   2    7.10    1.70
  -1 -20  -2    6.00    1.70
  -1 -20  -3    1.50    1.20
   1 -20   3    1.40    1.40
  -1 -20  -3    0.30    1.30
  -1 -20  -4    0.70    1.10
  -1 -20  -4    0.20    1.30
   1 -20   4    0.60    1.50
   1 -20   5    1.30    1.50
  -1 -20  -5    1.60    1.20
  -1 -20  -5    2.00    1.40
   1 -20   6    9.10    1.80
  -1 -20  -6    1.60    1.40
  -1 -20  -6    1.40    1.20
   1 -20   7    9.00    1.90
  -1 -20  -7    8.30    1.80
  -1 -20  -7    9.20    1.60
   1 -20   8   -1.80    1.30
  -1 -20  -8    1.50    1.40
  -1 -20  -8    1.50    1.20
  -1 -20  -9    3.80    1.30
   1 -20   9    0.70    1.50
  -1 -20  -9    2.00    1.40
  -1 -20 -10   -0.70    1.30
  -1 -20 -10    0.50    1.10
   1 -20  10   -2.00    2.30
   1 -20  11   -0.40    1.50
  -1 -20 -11    0.90    1.30
   1 -21 -10   33.90    2.90
  -1 -21  10   37.80    3.60
   1 -21 -10   33.60    3.30
  -1 -21   9    5.10    1.80
   1 -21  -9    4.80    1.70
  -1 -21   8    6.50    2.90
   1 -21  -8    2.70    1.80
   1 -21  -7    2.00    1.80
   1 -21  -6    2.70    1.60
  -1 -21   6    3.50    1.70
  -1 -21   5    0.60    1.50
   1 -21  -5    0.80    1.40
   1 -21  -4    1.80    1.50
  -1 -21   4    0.10    1.50
  -1 -21   3    1.20    1.50
   1 -21  -3    1.90    1.50
  -1 -21   2    1.00    1.40
   1 -21  -2    0.00    1.40
   1 -21  -1   18.60    2.30
  -1 -21   1   16.90    2.30
   1 -21   0   15.90    2.20
  -1 -21   0   10.60    2.00
  -1 -21  -1    6.60    1.60
   1 -21   1    2.00    1.60
   1 -21   2   -0.20    1.40
  -1 -21  -2    1.70    1.60
  -1 -21  -3   11.20    2.00
   1 -21   3    9.40    2.00
  -1 -21  -4    6.10    2.00
   1 -21   4    8.50    1.90
   1 -21   5    1.70    1.80
  -1 -21  -7    1.80    1.80
   1 -21   7    1.40    1.70
   1 -21   8    1.70    1.50
  -1 -21  -8    0.20    1.50
  -1 -21  -9    1.70    1.70
   1 -21   9    3.70    1.70
   1 -21  10   10.10    2.10
   1 -22  -9   -2.00    1.40
  -1 -22   9    2.60    1.70
  -1 -22   8    1.60    1.60
   1 -22  -8    0.40    1.50
  -1 -22   7    5.00    1.80
   1 -22  -7    4.20    1.80
  -1 -22   6    3.90    1.80
   1 -22  -6    3.10    1.70
  -1 -22   5    3.90    1.70
   1 -22  -5    3.10    1.70
   1 -22  -4    5.50    1.80
  -1 -22   4    6.80    1.90
  -1 -22   3    2.90    1.70
   1 -22  -3    5.20    1.70
   1 -22  -2   18.40    2.50
  -1 -22   2   11.10    2.10
  -1 -22   1    4.70    1.80
   1 -22  -1    9.20    1.90
  -1 -22   0   10.90    2.10
   1 -22   0   15.40    2.20
   1 -22   1    7.50    2.00
  -1 -22  -1    5.90    1.70
  -1 -22  -2    4.70    1.70
   1 -22   2    2.80    1.80
  -1 -22  -3    0.30    1.50
   1 -22   3   -1.60    1.50
   1 -22   4   -0.20    1.50
  -1 -22  -4    1.60    1.60
   1 -22   5    0.30    1.50
  -1 -22  -5    1.30    1.60
   1 -22   6    6.70    1.90
  -1 -22  -6    5.80    1.90
  -1 -22  -7    0.90    1.50
   1 -22   7    2.90    1.70
   1 -22   8    1.80    1.70
  -1 -22  -8    0.80    1.50
   1 -22   9    0.50    1.60
  -1 -22  -9    1.20    1.50
   1 -23  -8   -0.80    1.50
  -1 -23   8   -2.70    1.70
   1 -23  -7    0.80    1.60
  -1 -23   7    1.10    1.70
  -1 -23   6    2.20    1.70
   1 -23  -6    0.00    1.60
   1 -23  -5    2.30    1.70
  -1 -23   5    2.90    1.70
   1 -23  -4   -1.10    1.60
  -1 -23   4   -0.80    1.60
   1 -23  -3    7.10    2.00
  -1 -23   3    8.50    2.10
  -1 -23   2    9.70    2.10
   1 -23  -2    8.30    2.00
   1 -23  -1    5.00    1.90
  -1 -23   1    4.60    1.80
   1 -23   0    1.00    1.70
  -1 -23   0   -0.20    1.60
   1 -23   1    0.20    1.50
  -1 -23  -1   -0.10    1.60
  -1 -23  -2    0.50    1.50
   1 -23   2   -0.20    1.60
   1 -23   3    3.40    1.70
  -1 -23  -3    4.70    1.90
  -1 -23  -4   -1.00    1.50
   1 -23   4    1.20    1.70
  -1 -23  -5   -1.00    1.50
   1 -23   5   -0.60    1.50
   1 -23   6    1.20    1.70
  -1 -23  -6   -0.80    1.50
  -1 -23  -7    4.10    1.80
   1 -23   7    1.70    1.70
  -1 -24   5    1.00    1.70
   1 -24  -5    2.30    1.70
   1 -24  -4    4.00    2.00
  -1 -24   4    1.70    1.70
   1 -24  -3    1.00    1.80
  -1 -24   3    1.10    1.80
  -1 -24   2    0.70    1.80
   1 -24  -2    1.80    1.70
  -1 -24   1   -0.70    1.60
   1 -24  -1   -0.60    1.70
  -1 -24   0   13.60    2.30
   1 -24   0    7.70    2.10
  -1 -24  -1    2.00    1.80
   1 -24   1    2.50    1.70
  -1 -24  -2    0.10    1.70
   1 -24   2   -1.40    1.60
  -1 -24  -3    1.30    1.80
   1 -24   3    0.60    1.60
   1 -24   4    0.60    1.80
  -1 -24  -4    1.00    1.70
  -1 -24  -5    0.50    1.70
   1 -24   5    0.00    1.70
  -1 -25   2   13.60    2.50
  -1 -25   1   10.10    2.40
   1 -25  -1    6.80    2.10
   1 -25   0    1.40    1.80
  -1 -25   0    1.00    1.70
   1 -25   1   -2.20    1.70
  -1 -25  -1    3.20    1.80
  -2   0  19    0.80    0.70
  -2   0  18   -0.10    0.60
  -2   0  17   -0.50    0.50
  -2   0  17    1.10    1.30
  -2   0  16   19.40    1.30
  -2   0  16   18.40    2.20
  -2   0  15   -0.40    0.40
  -2   0  15    0.00    1.10
  -2   0  14  201.48    9.10
  -2   0  14  195.38   10.00
  -2   0  13   -0.30    0.30
  -2   0  13    0.50    1.10
  -2   0  12  234.28   11.00
  -2   0  12  228.98   10.20
   2   0 -12  209.58   11.00
  -2   0  11    0.70    0.90
   2   0 -11    0.00    1.00
   2   0 -10   84.09    4.60
  -2   0  10   84.99    4.60
  -2   0   9    0.20    0.70
   2   0  -9    1.20    0.80
   2   0  -8   36.40    2.30
  -2   0   8   32.70    2.20
  -2   0   7   -0.10    0.60
   2   0  -7    0.30    0.60
  -2   0   6  516.35   23.10
   2   0  -6  495.25   23.00
   2   0  -5    0.40    0.40
  -2   0   5    0.20    0.40
   2   0  -4 1703.63   78.39
   2   0  -4 1615.34   78.69
   2   0  -3    0.00    0.30
  -2   0   3    0.20    0.30
   2   0  -2  831.62   40.60
  -2   0   2  626.94   39.00
  -2   0   1    0.20    0.10
   2   0  -1    0.00    0.10
   2   0  -1    0.00    0.10
  -2   0   1    0.10    0.10
   2   0   0 1851.61  113.19
  -2   0   0 2420.26  108.79
  -2   0  -1    0.30    0.20
   2   0   1    0.10    0.20
  -2   0  -2   45.20    2.10
   2   0   2   41.10    2.10
   2   0   3    0.40    0.20
   2   0   3    0.30    0.20
  -2   0  -3    0.40    0.20
   2   0   4  167.88    8.00
   2   0   4  179.48    8.00
  -2   0  -4  174.28    7.90
  -2   0  -5    0.00    0.20
   2   0   5    0.00    0.30
   2   0   5   -0.30    0.30
   2   0   6  165.58    7.60
   2   0   6  156.68    7.40
   2   0   7    0.50    0.50
   2   0   7    0.00    0.30
   2   0   8  145.59    7.20
   2   0   8  154.08    7.00
   2   0   9    0.40    0.70
   2   0   9    0.40    0.40
   2   0  10   52.39    3.30
   2   0  10   62.09    3.00
   2   0  11   -0.60    0.50
   2   0  12  146.19    6.70
   2   0  12  131.99    7.10
   2   0  13    0.30    0.60
   2   0  13   -0.50    0.90
   2   0  14   43.60    3.20
   2   0  14   46.10    2.70
   2   0  15   -0.30    1.10
   2   0  15    0.40    0.70
   2   0  16    3.30    0.90
   2   0  16    2.60    1.30
   2   0  17    0.10    0.80
   2   0  17   -1.50    1.20
   2   0  18    7.70    1.80
   2   0  18    8.80    1.90
   2   0  19    0.70    0.90
  -2   1  19   -0.10    0.70
  -2  -1  19   -0.50    0.60
  -2   1  18   29.70    2.00
  -2  -1  18   32.40    1.90
  -2   1  17   29.50    1.80
  -2  -1  17   22.90    2.80
  -2  -1  17   30.00    1.70
  -2   1  16   -0.20    1.20
  -2   1  16    0.70    0.60
  -2  -1  16    0.00    1.20
  -2  -1  16    0.70    0.50
  -2   1  15   16.90    2.10
  -2   1  15   15.60    1.20
  -2  -1  15   14.30    2.00
  -2  -1  15   14.30    1.10
  -2   1  14   67.49    3.30
  -2   1  14   59.99    4.20
   2  -1 -14   71.99    4.50
  -2  -1  14   77.89    4.40
  -2  -1  14   66.99    3.30
  -2   1  13    0.20    0.40
  -2   1  13    1.30    1.10
   2  -1 -13   -0.20    1.10
  -2  -1  13    2.10    1.10
  -2  -1  13    0.10    0.30
  -2   1  12   49.50    2.50
  -2   1  12   54.99    3.40
  -2  -1  12   55.59    3.50
   2  -1 -12   51.29    3.50
  -2   1  11   42.50    2.10
  -2   1  11   42.50    2.10
  -2   1  11   47.30    3.00
  -2  -1  11   47.80    3.00
   2  -1 -11   43.30    3.00
  -2   1  10   11.00    0.70
   2   1 -10   10.90    1.40
  -2   1  10   12.30    0.70
  -2   1  10   10.80    1.40
   2  -1 -10   11.80    1.40
  -2  -1  10   13.20    1.60
  -2   1   9  141.29    6.90
  -2   1   9  139.19    6.30
   2   1  -9  127.89    6.90
   2  -1  -9  143.89    7.00
  -2  -1   9  145.69    7.00
  -2   1   8   10.80    1.20
   2   1  -8    9.80    1.20
  -2  -1   8   12.00    1.30
   2  -1  -8    9.60    1.20
  -2   1   7  164.78    8.50
   2   1  -7  175.48    8.50
  -2  -1   7  190.58    8.50
   2  -1  -7  183.18    8.50
   2   1  -6   16.30    1.30
  -2   1   6   19.70    1.40
   2  -1  -6   13.50    1.30
  -2  -1   6   17.20    1.30
  -2   1   5  401.46   17.40
   2   1  -5  386.06   17.40
  -2  -1   5  372.16   17.30
   2  -1  -5  358.46   17.30
  -2   1   4  157.08    7.30
  -2   1   4  155.98    7.10
  -2   1   4  160.08    7.10
   2   1  -4  159.88    7.40
   2  -1  -4  145.19    7.30
  -2  -1   4  163.28    7.40
   2   1  -3  950.80   53.29
  -2   1   3 1163.58   57.19
   2  -1  -3 1119.99   56.69
  -2   1   2    1.40    0.20
   2   1  -2    1.70    0.30
  -2  -1   2    1.50    0.30
   2  -1  -2    1.30    0.20
  -2  -1   2    1.80    0.20
   2  -1  -2    1.50    0.30
   2   1  -1    3.90    0.30
   2   1  -1    3.30    0.30
  -2   1   1    3.50    0.30
   2  -1  -1    3.60    0.30
  -2  -1   1    4.60    0.30
   2   1   0    7.70    0.50
  -2   1   0    8.20    0.50
  -2  -1   0    8.80    0.50
  -2  -1   0    8.00    0.50
  -2   1  -1  193.38    8.70
   2   1   1  196.68    8.70
  -2  -1  -1  186.88    8.70
   2  -1   1  193.68    8.80
   2   1   2    1.50    0.20
   2   1   2    1.30    0.20
  -2   1  -2    1.50    0.30
  -2  -1  -2    1.80    0.20
  -2  -1  -2    1.00    0.20
   2  -1   2    1.80    0.30
   2   1   3  345.27   14.40
  -2   1  -3  312.77   14.40
   2   1   3  301.97   14.50
  -2  -1  -3  307.47   14.50
   2  -1   3  323.87   14.50
  -2  -1  -3  327.67   14.40
  -2   1  -4    4.60    0.40
   2   1   4    6.00    0.60
   2   1   4    4.50    0.50
   2  -1   4    4.30    0.50
  -2  -1  -4    4.80    0.40
   2  -1   4    4.40    0.40
  -2  -1  -4    4.50    0.50
  -2   1  -5   31.70    1.50
   2   1   5   30.90    1.70
   2   1   5   31.50    1.70
   2  -1   5   33.70    1.70
  -2  -1  -5   31.30    1.70
   2  -1   5   30.10    1.80
  -2  -1  -5   30.80    1.60
   2   1   6   79.29    4.10
   2   1   6   82.89    4.00
   2  -1   6   91.69    4.20
  -2  -1  -6   87.29    4.10
  -2  -1  -6   83.29    3.80
   2  -1   6   84.09    4.00
  -2  -1  -6   78.19    3.80
   2   1   7   38.40    2.10
   2   1   7   37.20    2.20
   2  -1   7   42.00    2.30
   2  -1   7   41.40    2.10
  -2  -1  -7   38.90    2.30
   2   1   8   37.30    2.30
   2   1   8   41.00    2.10
  -2  -1  -8   38.90    2.30
   2  -1   8   37.40    2.00
   2  -1   8   36.70    2.30
   2   1   9  639.94   29.00
   2   1   9  662.13   28.70
   2  -1   9  620.24   28.70
   2  -1   9  630.94   29.00
  -2  -1  -9  626.74   29.00
   2   1  10    3.90    0.70
   2   1  10    3.80    0.90
   2  -1  10    5.20    1.00
   2  -1  10    4.70    0.70
   2   1  11    3.30    0.70
   2   1  11    4.00    1.00
   2  -1  11    2.70    1.00
   2  -1  11    3.90    0.70
   2   1  12    9.60    1.40
   2   1  12    9.00    1.00
   2  -1  12   11.90    1.10
   2  -1  12   10.10    1.50
   2   1  13    1.40    1.10
   2   1  13    0.00    0.70
   2  -1  13   -1.30    0.90
   2  -1  13    0.70    0.60
   2   1  14   -0.50    0.70
   2   1  14   -1.20    1.00
   2  -1  14    0.70    1.10
   2  -1  14   -0.40    0.70
   2   1  15   12.80    1.80
   2   1  15   14.70    1.40
   2  -1  15   16.50    1.40
   2  -1  15   12.10    1.80
   2   1  16    1.40    0.80
   2   1  16    1.20    1.20
   2  -1  16    0.50    0.80
   2  -1  16   -1.20    1.10
   2   1  17   45.00    2.70
   2  -1  17   39.20    2.60
   2  -1  17   32.90    3.20
   2   1  18    3.90    1.10
   2  -1  18    3.60    1.60
   2  -1  18    4.20    1.10
   2   1  19    2.60    1.10
   2  -1  19    2.90    1.00
  -2   2  19    1.60    0.80
  -2  -2  19    1.00    0.60
  -2   2  18   24.60    1.80
  -2  -2  18   26.70    1.60
  -2   2  17   27.20    1.80
  -2  -2  17   28.90    1.60
  -2  -2  17   21.40    2.70
  -2   2  16    4.30    0.70
  -2  -2  16    2.70    0.60
  -2  -2  16    1.80    1.30
  -2   2  15   48.50    2.60
   2  -2 -15   46.30    3.70
  -2  -2  15   45.70    3.60
  -2  -2  15   49.60    2.40
  -2   2  14   42.40    2.30
  -2  -2  14   41.70    3.30
   2  -2 -14   44.80    3.40
  -2  -2  14   41.20    2.10
  -2   2  13    4.80    1.30
  -2   2  13    3.70    0.60
   2  -2 -13    4.20    1.30
  -2  -2  13    4.60    1.30
  -2   2  12   65.59    3.10
  -2   2  12   58.39    3.80
  -2  -2  12   61.29    3.90
   2  -2 -12   64.59    4.00
  -2   2  11   16.60    1.10
  -2   2  11   14.80    1.70
  -2   2  11   16.30    1.10
  -2  -2  11   19.00    1.90
   2  -2 -11   19.40    1.90
  -2   2  10   96.19    4.50
  -2   2  10   97.99    4.50
  -2   2  10  100.09    5.20
   2  -2 -10   98.79    5.20
  -2  -2  10   94.39    5.20
  -2   2   9    0.00    0.30
  -2   2   9    0.00    0.70
  -2   2   9    0.40    0.30
   2  -2  -9    0.30    0.80
  -2  -2   9    0.30    0.70
  -2   2   8    5.80    0.90
  -2   2   8    6.60    0.50
  -2   2   8    6.50    0.60
  -2  -2   8    6.00    1.10
   2  -2  -8    6.80    1.10
  -2   2   7    0.40    0.50
  -2   2   7    0.00    0.20
  -2   2   7    0.20    0.20
  -2  -2   7   -0.20    0.50
   2  -2  -7   -0.80    0.50
  -2   2   6   31.50    1.50
  -2   2   6   31.80    1.50
  -2   2   6   29.50    1.90
  -2  -2   6   31.20    2.00
   2  -2  -6   32.70    2.00
  -2   2   5   78.29    3.60
  -2   2   5   76.99    3.60
   2  -2  -5   85.29    4.00
  -2  -2   5   73.89    3.90
   2   2  -4 5062.49  218.38
  -2   2   4 5107.39  224.98
   2  -2  -4 4548.04  223.38
  -2  -2   4 4204.08  217.78
  -2   2   3    2.30    0.30
  -2  -2   3    2.30    0.40
   2  -2  -3    2.20    0.20
   2  -2  -3    2.30    0.20
  -2   2   2    9.70    0.60
  -2  -2   2   10.20    0.60
  -2  -2   2   10.60    0.70
   2  -2  -2   11.10    0.60
  -2   2   1   32.10    1.60
   2   2  -1   32.00    1.60
  -2  -2   1   34.00    1.60
   2  -2  -1   35.60    1.70
  -2   2   0   96.79    4.40
   2   2   0   99.89    4.40
  -2  -2   0   92.69    4.40
   2  -2   0   91.29    4.40
  -2   2  -1    1.70    0.30
   2   2   1    2.00    0.30
   2  -2   1    1.10    0.20
  -2  -2  -1    1.70    0.30
   2   2   2  255.97   11.40
  -2   2  -2  253.77   11.40
  -2  -2  -2  234.68   11.40
   2  -2   2  262.67   11.40
  -2   2  -3   53.79    2.50
   2   2   3   49.99    2.60
  -2  -2  -3   52.49    2.50
  -2  -2  -3   52.49    2.60
   2  -2   3   56.79    2.60
  -2   2  -4  656.33   29.40
   2   2   4  662.53   29.50
  -2  -2  -4  677.93   29.50
  -2  -2  -4  638.74   29.50
   2  -2   4  640.44   29.50
  -2   2  -5  135.89    6.30
   2   2   5  142.79    6.50
   2   2   5  135.09    6.50
  -2  -2  -5  144.69    6.50
   2  -2   5  138.69    6.50
  -2  -2  -5  141.29    6.40
   2   2   6  575.84   26.00
   2   2   6  609.54   26.10
  -2  -2  -6  570.94   25.90
  -2  -2  -6  607.24   26.10
   2  -2   6  555.44   26.10
   2  -2   6  561.74   26.00
  -2  -2  -6  553.24   25.90
   2   2   7   13.90    1.20
   2   2   7   12.40    1.00
  -2  -2  -7   13.80    0.70
  -2  -2  -7   13.70    0.70
  -2  -2  -7   11.90    1.20
   2  -2   7   12.30    1.20
   2  -2   7   12.00    0.90
   2   2   8   46.60    2.40
   2   2   8   50.59    2.70
   2  -2   8   42.70    2.70
   2  -2   8   44.50    2.40
  -2  -2  -8   47.80    2.70
   2   2   9   44.60    2.30
   2   2   9   42.20    2.50
   2  -2   9   42.70    2.70
   2  -2   9   42.20    2.30
  -2  -2  -9   40.60    2.60
   2   2  10   66.49    3.90
   2   2  10   76.49    3.60
  -2  -2 -10   74.19    3.90
   2  -2  10   72.99    3.60
   2  -2  10   62.39    3.90
   2   2  11   29.60    2.20
   2   2  11   29.00    1.90
   2  -2  11   28.90    2.30
   2  -2  11   30.90    1.80
   2   2  12   12.70    1.20
   2   2  12   16.00    1.70
   2  -2  12   13.50    1.60
   2  -2  12   12.90    1.20
   2   2  13    0.40    1.00
   2   2  13   -0.40    0.60
   2  -2  13    0.20    1.00
   2  -2  13    0.50    0.60
   2   2  14   85.09    4.40
   2   2  14   84.49    4.90
   2  -2  14   88.59    4.40
   2  -2  14   82.59    5.00
   2   2  15    1.90    0.80
   2  -2  15    0.30    1.10
   2  -2  15    1.70    0.80
   2   2  16   21.40    1.90
   2  -2  16   23.40    1.90
   2  -2  16   24.30    2.60
   2  -2  17    0.40    0.80
   2  -2  17    0.50    1.20
   2   2  18    0.40    0.90
   2  -2  18    1.70    0.90
   2   2  19    2.00    1.10
   2  -2  19    3.10    1.00
  -2   3  19    3.00    0.90
  -2  -3  19    1.30    0.60
  -2   3  18    0.60    0.80
  -2  -3  18   -0.10    0.60
  -2   3  17   16.70    1.40
   2  -3 -17   15.80    2.50
  -2  -3  17   15.90    1.20
  -2   3  16    0.60    0.70
  -2  -3  16    0.80    0.50
   2  -3 -16    1.80    1.50
  -2  -3  16    0.80    1.40
  -2   3  15  110.89    5.20
  -2  -3  15  107.69    5.00
   2  -3 -15  104.89    6.20
  -2  -3  15   98.59    6.10
  -2   3  14    0.40    0.60
   2  -3 -14    2.00    1.40
  -2  -3  14    0.70    1.30
  -2  -3  14    0.60    0.40
  -2   3  13   67.99    3.30
   2  -3 -13   67.09    4.20
  -2  -3  13   58.99    4.10
  -2   3  12    5.10    0.70
   2  -3 -12    5.90    1.40
  -2  -3  12    4.80    1.30
  -2   3  11   60.89    3.00
  -2   3  11   56.59    3.00
  -2  -3  11   59.09    3.70
   2  -3 -11   68.19    3.80
  -2   3  10   12.40    0.90
  -2   3  10   11.80    0.90
   2  -3 -10   10.90    1.40
  -2  -3  10   12.30    1.60
  -2   3   9  140.09    6.50
  -2   3   9  138.89    6.50
   2  -3  -9  136.19    7.00
  -2  -3   9  149.49    7.10
  -2   3   8   32.40    1.80
  -2   3   8   35.00    1.80
  -2  -3   8   34.70    2.30
   2  -3  -8   32.40    2.20
  -2   3   7  209.78   10.20
  -2   3   7  219.78   10.20
  -2  -3   7  246.58   10.70
   2  -3  -7  225.88   10.60
  -2   3   6    5.20    0.50
  -2   3   6    5.20    0.50
  -2  -3   6    6.00    0.90
   2  -3  -6    5.40    0.80
  -2   3   5  660.63   29.00
  -2   3   5  637.04   28.90
   2  -3  -5  634.64   28.90
   2  -3  -5  602.14   29.20
  -2  -3   5  655.23   29.20
   2  -3  -5  673.13   28.80
  -2   3   4   12.50    0.80
  -2   3   4   13.40    0.80
   2  -3  -4   12.60    0.80
  -2  -3   4   10.40    1.00
   2  -3  -4   13.10    0.70
  -2   3   3 1658.13   91.59
   2   3  -3 1538.95   86.99
  -2  -3   3 1894.21   89.69
  -2   3   2   86.49    4.00
   2  -3  -2   84.29    4.00
  -2  -3   2   84.19    3.90
  -2   3   1   46.10    2.20
   2   3  -1   41.80    2.10
  -2  -3   1   45.00    2.10
   2  -3  -1   43.70    2.20
  -2   3   0  119.19    5.60
   2   3   0  121.39    5.50
   2  -3   0  114.69    5.60
  -2  -3   0  124.69    5.50
  -2   3  -1  582.24   26.20
  -2   3  -2   43.10    2.20
  -2  -3  -2   44.10    2.20
   2  -3   2   45.80    2.20
   2   3   3   58.99    2.90
  -2   3  -3   60.29    2.90
   2  -3   3   59.59    2.90
  -2  -3  -3   63.39    2.90
  -2   3  -4    3.50    0.40
   2   3   4    3.30    0.50
  -2  -3  -4    3.60    0.50
   2  -3   4    4.20    0.50
  -2  -3  -4    5.40    0.50
   2   3   5   31.30    1.70
  -2   3  -5   33.50    1.60
  -2  -3  -5   27.50    1.60
   2  -3   5   31.10    1.70
  -2  -3  -5   33.30    1.80
   2   3   6    1.10    0.40
  -2  -3  -6    1.10    0.50
   2  -3   6    0.30    0.30
  -2  -3  -6    0.40    0.30
  -2  -3  -6    0.70    0.30
   2   3   7   29.60    1.70
  -2  -3  -7   27.90    1.80
  -2  -3  -7   27.90    1.50
   2  -3   7   30.50    1.90
  -2  -3  -7   26.50    1.50
   2  -3   7   30.80    1.60
   2   3   8  127.29    5.90
   2  -3   8  133.09    6.20
   2  -3   8  122.29    5.90
  -2  -3  -8  114.29    6.00
  -2  -3  -8  127.09    5.70
  -2  -3  -8  122.19    5.70
   2   3   9  116.69    5.80
   2  -3   9  121.39    5.70
  -2  -3  -9  123.59    6.00
   2  -3   9  121.79    6.10
   2   3  10   27.80    1.70
   2  -3  10   28.40    1.70
   2  -3  10   23.30    2.40
  -2  -3 -10   26.20    2.10
   2   3  11   25.20    1.70
   2  -3  11   25.80    1.70
   2  -3  11   24.80    2.20
   2   3  12    2.40    0.70
   2  -3  12    2.50    1.10
  -2  -3 -12    1.80    1.10
   2  -3  12    1.60    0.70
   2   3  13   13.80    1.40
   2  -3  13   15.60    1.40
   2  -3  13   19.20    2.10
  -2  -3 -13   15.70    1.80
   2   3  14    0.10    0.70
   2  -3  14   -0.10    1.20
   2  -3  14    0.70    0.70
   2   3  15   25.30    2.00
   2  -3  15   27.90    2.70
   2  -3  15   28.70    2.00
   2   3  16    3.60    1.10
   2  -3  16    4.40    1.00
   2   3  17    9.80    1.40
   2  -3  17   11.50    1.30
   2  -3  17    9.60    1.80
   2   3  18    9.30    1.40
   2  -3  18   10.80    1.40
   2   3  19   -0.70    1.00
   2  -3  19    0.90    1.00
  -2   4  19   -1.00    0.90
  -2  -4  19    0.70    0.60
  -2   4  18   20.80    1.90
  -2  -4  18   23.40    1.60
   2  -4 -18   23.50    2.90
  -2   4  17    8.00    1.10
  -2  -4  17    9.50    0.90
   2  -4 -17   11.70    2.20
  -2   4  16    3.50    0.90
  -2  -4  16    3.80    0.60
   2  -4 -16    4.70    1.70
  -2  -4  16    2.60    1.50
  -2   4  15   10.70    1.10
   2  -4 -15   11.80    2.00
  -2  -4  15    9.20    2.60
  -2  -4  15   11.60    0.90
  -2   4  14   61.89    3.20
   2  -4 -14   55.99    4.00
  -2  -4  14   57.39    2.90
  -2  -4  14   64.49    4.10
  -2   4  13    1.40    0.60
  -2  -4  13    0.60    1.10
   2  -4 -13    1.40    1.20
  -2  -4  13    2.00    0.40
  -2   4  12    8.90    0.90
  -2  -4  12    8.50    1.50
   2  -4 -12    7.80    1.50
  -2  -4  12    9.30    0.70
  -2   4  11   31.40    1.80
  -2   4  11   32.10    1.80
  -2  -4  11   26.90    2.40
   2  -4 -11   30.40    2.50
  -2   4  10   43.40    2.40
  -2   4  10   48.60    2.40
   2  -4 -10   48.90    3.10
  -2  -4  10   41.00    3.00
  -2   4   9    2.70    0.50
  -2   4   9    4.40    0.60
   2  -4  -9    3.40    1.00
  -2  -4   9    3.00    1.00
  -2   4   8    5.10    0.60
  -2   4   8    4.50    0.60
   2  -4  -8    6.20    1.00
  -2  -4   8    4.60    0.90
  -2   4   7   17.10    1.10
  -2   4   7   16.20    1.10
   2  -4  -7   19.00    1.60
  -2  -4   7   14.50    1.50
  -2   4   6   67.49    3.20
  -2   4   6   62.79    3.10
   2  -4  -6   64.59    3.00
   2  -4  -6   60.19    3.00
  -2  -4   6   67.49    3.50
   2  -4  -6   66.39    3.50
  -2   4   5   13.50    1.00
  -2   4   5   15.60    1.00
   2  -4  -5   15.70    0.90
  -2  -4   5   13.30    1.20
   2  -4  -5   15.20    0.90
  -2   4   4    3.40    0.40
  -2   4   4    4.20    0.50
   2  -4  -4    4.60    0.50
   2  -4  -4    3.80    0.40
  -2   4   3  493.75   22.20
   2  -4  -3  492.55   22.20
   2  -4  -3  491.05   22.20
  -2   4   1    3.30    0.40
   2   4  -1    3.60    0.40
   2  -4  -1    3.20    0.50
  -2  -4   1    3.30    0.40
  -2   4   0 4116.69  203.28
   2   4   0 4196.78  204.88
   2  -4   0 3942.11  202.48
  -2   4  -1  509.75   23.30
   2   4   1  517.75   23.30
  -2  -4  -1  514.25   23.30
   2  -4   1  522.45   23.30
   2   4   2  524.85   24.30
  -2   4  -2  541.75   24.30
  -2  -4  -2  556.04   24.30
   2  -4   2  534.55   24.30
  -2   4  -3   86.59    4.20
   2   4   3   89.79    4.20
  -2  -4  -3   86.19    4.20
   2  -4   3   91.09    4.20
   2   4   4  264.67   12.90
  -2   4  -4  280.97   12.80
  -2  -4  -4  291.87   12.90
   2  -4   4  291.97   12.90
  -2   4  -5  111.29    5.20
   2   4   5  111.79    5.30
  -2  -4  -5  110.99    5.30
   2  -4   5  109.89    5.30
  -2  -4  -5  116.59    5.30
   2   4   6   75.59    3.90
   2  -4   6   78.99    3.80
  -2  -4  -6   82.59    4.00
  -2  -4  -6   77.29    3.80
  -2  -4  -6   80.59    3.80
   2   4   7   -0.30    0.40
  -2  -4  -7   -0.40    0.30
  -2  -4  -7   -0.20    0.30
  -2  -4  -7   -0.20    0.50
   2  -4   7    0.20    0.40
   2   4   8  135.39    6.80
  -2  -4  -8  140.09    6.60
  -2  -4  -8  147.49    7.00
  -2  -4  -8  146.49    6.60
   2  -4   8  140.79    6.70
   2  -4   8  151.78    7.10
   2   4   9  245.48   11.40
   2  -4   9  251.67   11.80
  -2  -4  -9  241.68   11.60
   2  -4   9  249.58   11.40
   2   4  10   27.80    1.80
  -2  -4 -10   28.00    2.10
   2  -4  10   29.70    1.80
   2  -4  10   28.50    2.30
   2   4  11   28.10    2.00
   2  -4  11   31.30    1.90
   2  -4  11   28.90    2.40
  -2  -4 -11   30.50    2.70
   2   4  12    7.80    1.00
  -2  -4 -12    6.90    1.30
   2  -4  12    7.60    1.40
   2  -4  12    6.40    0.90
   2   4  13   -0.70    0.70
  -2  -4 -13   -1.00    1.00
   2  -4  13    0.80    1.20
   2  -4  13    0.20    0.60
   2   4  14   94.39    4.80
  -2  -4 -14   93.69    5.30
   2  -4  14   86.69    5.40
   2  -4  14   95.09    4.70
   2   4  15    1.30    0.90
   2  -4  15    0.70    0.80
   2  -4  15    1.40    1.30
   2   4  16    8.40    1.30
   2  -4  16   10.10    1.20
   2  -4  16   15.30    2.10
   2   4  17    1.30    0.90
   2  -4  17    1.00    0.90
   2  -4  17    1.40    1.50
   2   4  18    0.80    1.00
   2  -4  18    2.90    1.00
   2   4  19   -1.00    1.00
   2  -4  19    0.30    1.00
  -2   5  19    3.20    1.00
  -2  -5  19    2.50    0.70
  -2   5  18    0.10    0.90
   2  -5 -18    0.40    1.60
  -2  -5  18    0.50    0.60
  -2   5  17   70.89    3.80
   2  -5 -17   70.09    4.90
  -2  -5  17   67.69    3.50
  -2   5  16   50.59    2.80
   2  -5 -16   51.19    4.00
  -2  -5  16   49.50    3.80
  -2  -5  16   44.10    2.50
  -2   5  15   -0.50    0.70
  -2  -5  15    0.20    1.20
  -2  -5  15    0.80    0.50
   2  -5 -15    0.80    1.40
  -2   5  14   22.60    1.70
   2  -5 -14   19.50    2.30
  -2  -5  14   23.70    2.50
  -2  -5  14   23.00    1.40
  -2   5  13  178.98    8.40
   2  -5 -13  178.58    9.10
  -2  -5  13  184.08    9.20
  -2  -5  13  175.58    8.20
  -2   5  12   12.20    1.10
  -2  -5  12   14.10    1.90
   2  -5 -12   11.10    1.70
  -2  -5  12   10.70    0.90
  -2   5  11   73.59    3.70
  -2   5  11   75.89    3.70
  -2  -5  11   72.89    4.30
   2  -5 -11   67.29    4.30
  -2   5  10   -0.30    0.50
  -2   5  10    0.20    0.50
   2  -5 -10    1.30    1.00
  -2  -5  10    1.30    0.90
  -2   5   9  121.19    5.60
  -2   5   9  117.99    5.60
   2  -5  -9  120.69    7.10
  -2  -5   9  109.99    6.00
  -2   5   8    1.10    0.50
  -2   5   8    1.10    0.50
  -2  -5   8    1.80    0.80
   2  -5  -8    1.10    0.80
  -2   5   7   87.89    4.30
  -2   5   7   90.99    4.30
   2  -5  -7   90.09    4.10
  -2  -5   7   91.99    4.70
   2  -5  -7   92.29    4.10
   2  -5  -7   75.39    4.50
  -2   5   6    0.40    0.40
  -2   5   6    0.10    0.40
   2  -5  -6   -0.10    0.60
   2  -5  -6    0.10    0.30
   2  -5  -6    0.60    0.30
  -2   5   5    1.80    0.50
  -2   5   5    1.90    0.40
   2  -5  -5    2.20    0.40
   2  -5  -5    2.20    0.40
  -2   5   4  265.17   12.00
   2  -5  -4  266.37   11.90
   2  -5  -4  253.57   12.00
  -2   5   3   26.60    1.60
   2  -5  -3   29.20    1.50
   2  -5  -3   26.00    1.50
  -2   5   2   74.39    3.70
   2  -5  -2   75.29    3.80
  -2  -5   2   81.79    3.70
   2   5  -1 1493.15   91.59
  -2   5   1 1894.01   96.89
   2  -5  -1 1358.86   90.19
  -2   5   0  950.00   42.60
  -2  -5   0  944.11   42.60
  -2   5  -1    4.70    0.60
   2   5   1    5.60    0.60
   2  -5   1    3.10    0.50
  -2  -5  -1    4.60    0.60
   2   5   2   38.60    2.10
  -2   5  -2   38.70    2.10
   2  -5   2   44.10    2.10
  -2  -5  -2   37.70    2.10
  -2   5  -3  201.48    9.00
   2   5   3  188.68    9.00
   2  -5   3  196.08    9.00
  -2  -5  -3  196.98    9.00
  -2   5  -4  164.18    7.50
   2   5   4  159.68    7.50
  -2  -5  -4  156.58    7.50
   2  -5   4  165.38    7.50
   2   5   5   11.90    1.00
  -2  -5  -5   11.10    0.90
  -2  -5  -5   11.10    0.90
   2  -5   5   10.30    0.90
   2   5   6    2.10    0.60
  -2  -5  -6    2.10    0.60
  -2  -5  -6    2.00    0.50
   2  -5   6    1.80    0.50
  -2  -5  -6    1.30    0.50
   2   5   7   63.09    3.20
  -2  -5  -7   59.29    3.10
  -2  -5  -7   66.49    3.40
   2  -5   7   64.69    3.20
  -2  -5  -7   59.49    3.10
   2   5   8    1.90    0.60
  -2  -5  -8    1.40    0.70
   2  -5   8    1.50    0.50
  -2  -5  -8    2.80    0.50
  -2  -5  -8    1.40    0.50
   2   5   9  229.88   10.60
   2  -5   9  230.08   10.50
   2  -5   9  223.28   11.20
  -2  -5  -9  216.98   10.30
  -2  -5  -9  242.48   10.80
  -2  -5  -9  218.38   10.30
   2   5  10   15.20    1.40
  -2  -5 -10   13.80    1.50
   2  -5  10   12.50    1.20
   2  -5  10   11.80    1.50
   2   5  11   18.80    1.70
   2  -5  11   22.20    1.60
  -2  -5 -11   20.40    1.90
   2  -5  11   23.30    2.20
   2   5  12   16.40    1.60
   2  -5  12   19.10    1.60
   2  -5  12   21.60    2.20
  -2  -5 -12   19.10    1.90
   2   5  13    7.70    1.10
  -2  -5 -13    6.90    1.40
   2  -5  13    7.30    1.00
   2  -5  13    6.60    1.50
   2   5  14   -0.40    0.80
   2  -5  14   -0.10    1.10
  -2  -5 -14    0.40    1.10
   2  -5  14   -0.10    0.70
   2   5  15    6.80    1.20
   2  -5  15    9.40    1.80
   2  -5  15    9.00    1.20
  -2  -5 -15    8.00    1.70
   2   5  16    8.20    1.20
   2  -5  16    6.70    1.70
   2  -5  16    6.30    1.10
   2   5  17    1.80    1.00
   2  -5  17    3.50    1.60
   2  -5  17    5.00    1.00
   2   5  18   -0.50    1.00
   2  -5  18    0.80    1.00
   2   5  19   16.70    1.90
   2  -5  19   22.70    2.00
  -2   6  19    0.40    0.90
   2  -6 -19    1.40    1.80
  -2  -6  19   -1.00    0.60
  -2   6  18    4.90    1.10
   2  -6 -18    0.90    1.70
  -2  -6  18    3.40    0.80
  -2   6  17    0.00    1.40
  -2  -6  17    0.90    0.60
   2  -6 -17   -1.00    1.60
  -2   6  16    0.60    0.80
  -2  -6  16    0.10    0.60
  -2  -6  16   -0.20    1.40
   2  -6 -16    0.20    1.40
  -2   6  15    4.20    1.00
  -2  -6  15    3.70    0.70
  -2  -6  15    4.00    1.50
   2  -6 -15    4.80    1.60
  -2   6  14   17.80    1.60
  -2  -6  14   14.70    2.10
   2  -6 -14   16.60    2.10
  -2  -6  14   15.40    1.20
  -2   6  13   25.00    1.80
  -2  -6  13   25.00    2.60
   2  -6 -13   19.70    2.20
  -2  -6  13   22.00    1.40
  -2   6  12   19.00    1.60
   2  -6 -12   17.00    2.10
  -2  -6  12   18.50    1.20
  -2  -6  12   16.10    2.00
  -2   6  11  113.19    5.40
   2  -6 -11  109.79    6.00
  -2  -6  11  121.29    6.10
  -2  -6  11  103.09    5.20
  -2   6  10   75.09    3.70
  -2   6  10   70.69    3.70
   2  -6 -10   69.59    4.20
  -2  -6  10   73.29    4.30
  -2   6   9    3.80    0.70
  -2   6   9    2.50    0.60
   2  -6  -9    4.00    1.20
  -2  -6   9    3.70    1.10
  -2   6   8   12.80    1.20
  -2   6   8   12.40    1.10
   2  -6  -8   13.20    0.80
   2  -6  -8   13.20    0.80
   2  -6  -8   14.50    1.50
  -2   6   7   29.50    1.70
  -2   6   7   27.20    1.70
   2  -6  -7   27.70    1.60
   2  -6  -7   27.60    2.00
   2  -6  -7   27.80    1.50
  -2   6   6  215.08    9.50
  -2   6   6  199.08    9.50
   2  -6  -6  201.38    9.40
   2  -6  -6  199.58    9.40
  -2   6   5 1092.99   49.99
  -2   6   5 1068.89   49.99
   2  -6  -5 1168.68   49.90
   2  -6  -5 1113.89   49.90
  -2   6   4    6.10    0.70
   2  -6  -4    4.80    0.60
   2  -6  -4    6.30    0.70
  -2   6   3  592.74   26.40
   2  -6  -3  576.14   26.40
   2  -6  -3  578.84   26.30
  -2   6   2    2.60    0.50
  -2  -6   2    4.50    0.50
   2  -6  -2    3.60    0.60
   2  -6  -2    2.50    0.40
  -2   6   1   95.29    4.60
  -2  -6   1   93.09    4.50
   2  -6  -1   97.89    4.60
  -2   6   0  117.59    5.60
   2   6   0  119.49    5.60
   2  -6   0  116.29    5.70
  -2  -6   0  122.99    5.60
   2   6   1  123.09    6.10
  -2   6  -1  127.39    6.10
  -2  -6  -1  134.49    6.10
   2  -6   1  133.99    6.10
  -2   6  -2   63.49    3.20
   2   6   2   61.49    3.20
   2  -6   2   66.49    3.20
  -2  -6  -2   65.79    3.20
   2   6   3   92.79    4.40
  -2   6  -3   89.39    4.30
   2  -6   3   92.99    4.40
  -2  -6  -3   83.99    4.30
   2   6   4  325.27   14.90
  -2   6  -4  333.27   14.80
  -2  -6  -4  311.27   14.80
   2  -6   4  329.07   14.90
   2   6   5  233.48   10.90
  -2  -6  -5  225.78   10.90
   2  -6   5  247.98   10.90
  -2  -6  -5  235.48   10.90
   2   6   6  159.08    8.00
  -2  -6  -6  169.78    7.90
   2  -6   6  168.38    7.90
  -2  -6  -6  167.18    7.90
  -2  -6  -6  180.28    8.00
   2   6   7    6.50    0.80
  -2  -6  -7    8.40    0.80
  -2  -6  -7    8.40    1.00
  -2  -6  -7    9.00    0.80
   2  -6   7    6.50    0.80
   2   6   8   61.89    3.30
   2  -6   8   58.99    3.20
  -2  -6  -8   65.29    3.50
  -2  -6  -8   62.99    3.20
  -2  -6  -8   65.89    3.20
   2   6   9    7.00    1.00
   2  -6   9    4.40    0.80
  -2  -6  -9    5.00    0.60
  -2  -6  -9    5.10    1.00
  -2  -6  -9    6.00    0.70
   2   6  10   40.00    2.50
  -2  -6 -10   41.00    2.10
   2  -6  10   37.10    2.80
  -2  -6 -10   41.70    2.10
   2  -6  10   41.80    2.40
  -2  -6 -10   40.50    2.70
   2   6  11   35.60    2.40
   2  -6  11   36.00    2.30
   2  -6  11   37.10    2.80
  -2  -6 -11   41.60    2.70
   2   6  12   48.30    2.90
   2  -6  12   49.00    3.40
   2  -6  12   48.20    2.80
  -2  -6 -12   47.30    3.20
   2   6  13   23.60    2.30
  -2  -6 -13   26.80    2.40
   2  -6  13   21.90    1.80
   2  -6  13   27.80    2.60
   2   6  14   38.80    2.60
   2  -6  14   39.80    3.30
  -2  -6 -14   35.00    3.00
   2  -6  14   36.60    2.40
   2   6  15    5.50    1.20
  -2  -6 -15    9.90    1.70
   2  -6  15    7.80    1.10
   2   6  16   39.50    3.00
  -2  -6 -16   51.49    3.70
   2  -6  16   49.80    2.90
   2  -6  16   44.10    3.80
   2   6  17   -0.10    1.00
   2  -6  17   -0.60    0.80
   2   6  18    0.50    1.00
   2  -6  18   -0.90    0.90
  -2   7  19    0.60    1.00
   2  -7 -19    1.40    1.80
  -2  -7  19    0.60    0.70
  -2   7  18    0.20    0.90
  -2  -7  18    0.90    0.70
   2  -7 -18    0.10    1.70
  -2   7  17    4.00    1.10
   2  -7 -17    2.90    1.70
  -2  -7  17    3.00    0.80
  -2   7  16    0.10    0.90
   2  -7 -16    0.70    1.50
  -2  -7  16    1.40    0.70
  -2   7  15   50.59    3.40
   2  -7 -15   55.79    4.10
  -2  -7  15   50.29    2.80
  -2  -7  15   54.39    4.00
  -2   7  14    8.40    1.20
   2  -7 -14    5.30    1.60
  -2  -7  14   11.20    1.00
  -2   7  13  127.19    6.50
  -2  -7  13  131.59    7.20
  -2  -7  13  135.09    6.20
   2  -7 -13  133.39    7.20
  -2   7  12    0.20    0.70
  -2  -7  12    1.50    1.20
   2  -7 -12    0.10    1.20
  -2  -7  12    0.50    0.50
  -2   7  11   39.90    2.60
  -2  -7  11   44.80    2.30
  -2  -7  11   42.80    3.20
   2  -7 -11   49.10    3.30
  -2   7  10    0.90    0.70
  -2   7  10    0.60    0.60
   2  -7 -10   -0.20    0.90
  -2  -7  10    1.10    1.00
  -2   7   9   53.59    3.00
  -2   7   9   53.49    3.10
   2  -7  -9   57.09    2.70
  -2  -7   9   58.69    3.50
   2  -7  -9   58.89    3.50
   2  -7  -9   58.29    2.70
  -2   7   8   50.89    2.80
  -2   7   8   50.59    2.80
   2  -7  -8   51.89    2.60
  -2  -7   8   49.00    3.20
   2  -7  -8   53.69    2.60
  -2   7   7  179.38    8.30
  -2   7   7  178.58    8.40
   2  -7  -7  169.08    8.20
   2  -7  -7  182.28    8.30
  -2   7   6  489.15   21.60
  -2   7   6  447.66   21.60
   2  -7  -6  470.85   21.50
   2  -7  -6  490.55   21.50
  -2   7   5   11.60    1.10
   2  -7  -5   10.90    1.00
   2  -7  -5   11.50    1.10
  -2   7   4    5.50    0.70
   2  -7  -4    4.40    0.60
   2  -7  -4    4.30    0.70
  -2   7   3   14.40    1.20
   2  -7  -3   15.60    1.10
   2  -7  -3   15.40    1.20
  -2   7   2 1368.56   61.49
  -2   7   1    9.50    0.90
   2  -7  -1    7.70    0.80
  -2  -7   1    7.40    0.70
  -2   7   0  147.39    6.80
   2   7   0  138.89    6.70
  -2  -7   0  144.69    6.80
   2  -7   0  142.39    6.80
   2   7   1  357.16   16.30
  -2   7  -1  362.36   16.30
  -2  -7  -1  355.86   16.30
   2  -7   1  350.56   16.30
  -2   7  -2    3.50    0.60
   2   7   2    3.40    0.60
   2  -7   2    2.40    0.60
  -2  -7  -2    2.80    0.50
   2   7   3    1.70    0.50
  -2   7  -3    1.20    0.50
  -2  -7  -3    1.30    0.50
   2  -7   3    1.10    0.50
  -2   7  -4   32.00    1.80
   2   7   4   32.90    1.90
   2  -7   4   31.70    1.90
  -2  -7  -4   31.90    1.90
  -2  -7  -4   31.00    1.90
   2   7   5  197.08    9.50
  -2  -7  -5  206.78    9.40
   2  -7   5  192.58    9.40
  -2  -7  -5  212.48    9.50
   2   7   6    8.40    1.00
  -2  -7  -6    8.20    0.90
  -2  -7  -6    9.40    0.90
   2  -7   6    8.50    0.90
   2   7   7  252.27   11.50
  -2  -7  -7  247.38   11.60
  -2  -7  -7  254.17   11.50
   2  -7   7  253.27   11.50
  -2  -7  -7  230.18   11.40
   2   7   8  115.39    5.40
   2  -7   8  102.79    5.30
  -2  -7  -8  103.49    5.20
  -2  -7  -8  113.09    5.50
  -2  -7  -8  103.19    5.20
   2   7   9   11.70    1.20
  -2  -7  -9   11.00    1.10
  -2  -7  -9   12.70    1.40
  -2  -7  -9   10.70    1.00
   2  -7   9   12.00    1.10
   2   7  10   22.80    1.80
  -2  -7 -10   21.10    1.40
  -2  -7 -10   22.10    1.40
  -2  -7 -10   20.70    2.00
   2  -7  10   24.20    1.70
   2  -7  10   26.80    2.30
   2   7  11    1.20    0.80
  -2  -7 -11    1.60    0.40
   2  -7  11    1.20    0.70
   2  -7  11    3.20    1.20
  -2  -7 -11    1.10    0.30
  -2  -7 -11    1.20    1.00
   2   7  12   72.49    4.60
   2  -7  12   74.69    4.60
  -2  -7 -12   77.49    4.40
   2  -7  12   74.69    4.00
   2   7  13    1.40    0.90
   2  -7  13    2.10    0.80
  -2  -7 -13    1.50    1.10
   2  -7  13    1.70    1.20
   2   7  14    2.10    1.00
   2  -7  14    1.40    0.80
   2  -7  14    1.30    1.30
  -2  -7 -14    2.70    1.30
   2   7  15   19.90    1.90
  -2  -7 -15   20.50    2.30
   2  -7  15   23.70    2.70
   2  -7  15   19.40    1.70
   2   7  16    0.10    1.00
  -2  -7 -16    2.00    1.40
   2  -7  16    1.30    0.90
   2  -7  16    3.60    1.60
   2   7  17   -0.10    1.00
  -2  -7 -17   -0.60    1.30
   2   7  18    1.90    1.20
   2  -7  18    5.60    1.20
  -2   8  18   -0.70    0.90
   2  -8 -18   -1.50    1.70
  -2  -8  18   -0.10    0.70
  -2   8  17   11.50    1.50
   2  -8 -17   11.10    2.60
  -2  -8  17   11.90    1.20
  -2   8  16    6.60    1.20
   2  -8 -16    4.10    1.80
  -2  -8  16    5.90    0.90
  -2   8  15    4.10    1.10
  -2  -8  15    1.90    1.40
   2  -8 -15    3.80    1.70
  -2  -8  15    1.90    0.70
  -2   8  14   27.80    2.20
  -2  -8  14   30.40    1.90
  -2  -8  14   32.00    3.10
   2  -8 -14   31.10    3.10
  -2   8  13    6.30    1.10
   2  -8 -13    4.60    1.50
  -2  -8  13    7.00    1.60
  -2  -8  13    7.00    0.90
  -2   8  12   18.70    1.80
  -2  -8  12   19.10    1.40
  -2  -8  12   17.30    2.10
   2  -8 -12   17.40    2.10
  -2   8  11   63.69    3.50
  -2  -8  11   63.39    4.10
  -2  -8  11   66.59    3.30
   2  -8 -11   64.69    4.10
  -2   8  10   55.49    3.10
  -2  -8  10   53.89    3.60
   2  -8 -10   57.99    2.60
   2  -8 -10   53.79    2.60
   2  -8 -10   53.79    3.60
  -2  -8  10   54.29    2.90
  -2   8   9    6.90    1.00
  -2   8   9    6.30    0.90
  -2  -8   9    6.50    1.20
   2  -8  -9    6.20    0.70
   2  -8  -9    6.20    0.70
   2  -8  -9    5.70    1.20
  -2   8   8   20.00    1.60
  -2   8   8   20.10    1.50
   2  -8  -8   17.20    1.80
   2  -8  -8   18.50    1.30
   2  -8  -8   20.20    1.40
  -2   8   7    0.60    0.60
  -2   8   7    0.40    0.60
   2  -8  -7    0.30    0.50
   2  -8  -7    1.00    0.50
  -2   8   6  112.39    5.60
   2  -8  -6  112.19    5.50
   2  -8  -6  115.59    5.50
  -2   8   5   36.90    2.20
   2  -8  -5   36.50    2.10
   2  -8  -5   33.00    2.10
  -2   8   4  459.35   20.40
   2  -8  -4  450.65   20.40
   2  -8  -4  432.26   20.40
  -2   8   3   22.70    1.60
   2  -8  -3   21.30    1.50
  -2  -8   3   24.00    1.50
   2  -8  -3   24.10    1.60
  -2   8   2  152.08    7.20
   2  -8  -2  144.49    7.20
  -2  -8   2  160.28    7.20
   2  -8  -2  151.28    7.20
  -2   8   1  236.18   11.10
   2  -8  -1  230.78   11.10
  -2  -8   1  247.98   11.00
  -2   8   0  492.05   22.10
  -2  -8   0  483.15   22.10
   2  -8   0  479.95   22.10
   2   8   1   49.80    2.80
  -2   8  -1   54.89    2.80
  -2  -8  -1   54.49    2.80
   2  -8   1   50.39    2.80
   2   8   2    7.00    0.80
  -2   8  -2    8.70    0.90
   2  -8   2    8.60    0.90
  -2  -8  -2    7.10    0.80
  -2   8  -3   62.29    3.20
   2   8   3   61.09    3.30
  -2  -8  -3   65.19    3.30
  -2  -8  -3   62.69    3.30
   2  -8   3   60.29    3.30
   2   8   4  119.99    6.00
  -2  -8  -4  127.59    6.00
   2  -8   4  123.89    6.00
  -2  -8  -4  121.89    6.00
   2   8   5   63.99    3.30
  -2  -8  -5   56.69    3.20
   2  -8   5   61.49    3.20
  -2  -8  -5   59.09    3.20
   2   8   6  248.28   12.20
   2  -8   6  260.57   12.20
  -2  -8  -6  265.67   12.20
  -2  -8  -6  272.97   12.20
   2   8   7    2.40    0.80
  -2  -8  -7    2.30    0.70
   2  -8   7    2.60    0.70
  -2  -8  -7    3.00    0.70
   2   8   8  110.39    5.40
   2  -8   8  104.89    5.30
  -2  -8  -8  107.79    5.20
  -2  -8  -8  104.69    5.20
  -2  -8  -8  101.99    5.40
   2   8   9   49.70    3.00
  -2  -8  -9   47.40    2.70
  -2  -8  -9   54.39    3.10
   2  -8   9   50.59    2.90
  -2  -8  -9   49.99    2.80
  -2  -8 -10   18.80    1.40
  -2  -8 -10   21.20    1.50
   2  -8  10   20.70    1.70
  -2  -8 -10   17.90    1.90
   2   8  11    3.20    1.00
  -2  -8 -11    1.20    0.50
  -2  -8 -11    0.30    1.00
   2  -8  11    0.70    0.80
  -2  -8 -11    2.00    0.50
   2  -8  11    1.80    1.20
   2   8  12   70.29    3.90
   2  -8  12   70.19    3.80
   2  -8  12   68.29    4.40
  -2  -8 -12   68.99    4.20
   2   8  13    1.50    1.00
   2  -8  13    1.30    1.30
   2  -8  13    1.30    0.80
  -2  -8 -13    0.20    1.10
   2   8  14   17.30    1.70
   2  -8  14   15.60    1.60
  -2  -8 -14   16.40    2.00
   2   8  15   42.90    3.00
   2  -8  15   43.30    2.80
  -2  -8 -15   45.30    3.50
   2  -8  15   45.00    3.70
   2   8  16    5.10    1.30
  -2  -8 -16    2.30    1.50
   2  -8  16    4.40    1.50
   2   8  17    0.10    1.10
   2  -8  17   -0.20    0.90
  -2  -8 -17    0.80    1.50
   2   8  18    3.20    1.30
  -2  -8 -18    3.10    1.60
   2  -8  18    3.00    1.10
  -2   9  18    3.20    1.20
   2  -9 -18    9.30    2.30
  -2  -9  18    5.30    1.00
  -2   9  17    0.80    1.00
  -2  -9  17   -0.30    0.70
   2  -9 -17   -2.50    1.50
  -2   9  16    2.60    1.10
  -2  -9  16    1.80    0.80
   2  -9 -16    4.00    1.80
  -2   9  15   -1.20    0.90
  -2  -9  15    1.10    0.70
   2  -9 -15    0.50    1.50
  -2   9  14    0.90    0.90
  -2  -9  14    1.10    0.70
  -2  -9  14   -1.60    1.20
   2  -9 -14    0.50    1.40
  -2   9  13    4.00    1.00
  -2  -9  13    2.50    0.80
   2  -9 -13    2.90    1.50
  -2   9  12   13.40    1.40
   2  -9 -12   13.60    1.90
  -2  -9  12   17.40    2.20
  -2  -9  12   12.50    1.20
  -2   9  11   66.09    4.50
  -2  -9  11   66.59    4.30
   2  -9 -11   73.49    4.30
  -2  -9  11   66.39    3.50
  -2   9  10    0.90    0.70
  -2  -9  10   -0.30    1.00
   2  -9 -10   -1.60    1.00
  -2  -9  10    1.00    0.60
   2  -9 -10    0.50    0.50
   2  -9 -10    0.00    0.40
  -2   9   9   46.10    2.70
   2  -9  -9   45.80    2.50
  -2  -9   9   48.20    2.60
   2  -9  -9   42.70    3.10
   2  -9  -9   45.80    2.50
  -2   9   8    6.10    1.00
  -2   9   8    5.60    1.10
   2  -9  -8    7.40    0.80
   2  -9  -8    6.50    0.90
  -2   9   7   97.99    4.70
  -2   9   7   89.29    4.70
   2  -9  -7   91.79    4.60
   2  -9  -7   87.99    4.50
  -2   9   6    0.40    0.70
   2  -9  -6    1.50    0.70
   2  -9  -6    2.70    0.60
  -2   9   5    4.20    0.80
   2  -9  -5    6.20    0.90
   2  -9  -5    5.10    0.70
  -2   9   4   18.00    1.50
   2  -9  -4   19.80    1.50
   2  -9  -4   19.70    1.50
  -2   9   3  313.37   14.80
  -2  -9   3  329.37   14.80
   2  -9  -3  310.17   14.80
   2  -9  -3  331.57   14.80
  -2   9   2   51.49    2.90
   2  -9  -2   56.79    2.90
   2  -9  -2   55.09    3.00
  -2  -9   2   52.79    2.90
  -2   9   1  136.69    6.30
   2  -9  -1  123.39    6.30
  -2  -9   1  129.79    6.20
  -2   9   0    8.10    0.90
  -2  -9   0    8.00    0.90
   2  -9   0    8.00    0.90
  -2   9  -1   32.10    2.00
   2   9   1   33.60    2.10
   2  -9   1   37.80    2.10
  -2  -9  -1   34.00    2.10
   2   9   2   40.00    2.40
  -2   9  -2   40.10    2.30
   2  -9   2   38.30    2.40
  -2  -9  -2   39.80    2.30
  -2  -9  -2   43.70    2.40
   2   9   3   24.90    1.80
   2  -9   3   27.00    1.80
  -2  -9  -3   25.30    1.70
  -2  -9  -3   24.80    1.80
   2   9   4   10.00    1.10
  -2  -9  -4    9.30    1.00
   2  -9   4    7.90    0.90
  -2  -9  -4    8.40    1.00
   2   9   5   55.79    3.10
   2  -9   5   54.19    3.00
  -2  -9  -5   53.39    3.00
  -2  -9  -5   57.19    3.10
   2   9   6  108.79    5.50
  -2  -9  -6  105.19    5.40
   2  -9   6  111.09    5.50
  -2  -9  -6  113.09    5.50
   2   9   7   15.30    1.40
  -2  -9  -7   12.60    1.20
   2  -9   7   12.40    1.30
  -2  -9  -7   15.40    1.40
  -2  -9  -8    1.90    0.90
  -2  -9  -8    4.10    0.80
  -2  -9  -8    2.30    0.70
   2  -9   8    2.90    0.80
   2   9   9  227.28   10.80
  -2  -9  -9  228.78   10.70
  -2  -9  -9  228.58   10.70
  -2  -9  -9  223.78   11.30
   2  -9   9  229.48   10.80
   2   9  10  267.17   12.50
  -2  -9 -10  259.37   12.20
   2  -9  10  264.67   12.40
  -2  -9 -10  270.57   12.60
  -2  -9 -10  255.47   12.20
   2   9  11   20.50    2.00
  -2  -9 -11   18.30    1.90
  -2  -9 -11   18.20    1.40
   2  -9  11   16.70    1.60
  -2  -9 -11   18.40    1.40
   2   9  12    0.90    0.90
   2  -9  12    0.60    0.80
  -2  -9 -12    1.90    1.10
  -2  -9 -12    1.60    0.40
  -2  -9 -12    0.80    0.40
   2  -9  12    0.00    1.20
   2   9  13   33.30    2.50
   2  -9  13   31.50    3.00
   2  -9  13   32.00    2.30
  -2  -9 -13   30.70    2.80
   2   9  14    2.60    1.10
  -2  -9 -14    1.60    1.30
   2  -9  14    1.10    1.40
   2  -9  14    3.00    1.00
   2   9  15   18.00    1.80
  -2  -9 -15   14.00    2.00
   2  -9  15   14.00    1.60
   2  -9  15   11.50    2.10
   2   9  16   -0.50    1.10
  -2  -9 -16   -0.10    1.40
   2  -9  16    1.60    1.00
   2   9  17    6.60    1.40
  -2  -9 -17    5.90    1.80
   2  -9  17    5.00    1.20
   2   9  18    8.10    1.60
  -2  -9 -18    9.10    2.00
   2  -9  18    7.40    1.40
  -2  10  18    5.90    1.40
   2 -10 -18    2.10    1.90
  -2 -10  18    2.30    1.00
  -2  10  17   -0.70    0.90
  -2 -10  17   -0.50    0.70
   2 -10 -17   -1.30    1.60
  -2  10  16    0.90    1.10
  -2 -10  16    2.60    0.90
   2 -10 -16    4.40    1.90
  -2  10  15    6.70    1.30
  -2 -10  15    6.90    1.10
   2 -10 -15    6.20    1.90
  -2  10  14    2.40    1.00
  -2 -10  14    1.80    0.80
   2 -10 -14    2.10    1.50
  -2 -10  14    1.90    1.40
  -2  10  13    6.00    1.20
  -2 -10  13    8.10    1.80
  -2 -10  13    5.60    0.90
   2 -10 -13    6.80    1.60
  -2  10  12   32.50    2.40
   2 -10 -12   38.00    3.20
  -2 -10  12   30.90    2.20
  -2 -10  12   33.70    3.00
  -2  10  11   11.90    1.40
   2 -10 -11   11.30    0.90
  -2 -10  11   13.70    1.90
   2 -10 -11   10.60    1.00
  -2 -10  11   11.10    1.20
   2 -10 -11    8.00    1.70
  -2  10  10  100.29    5.10
   2 -10 -10  101.99    4.80
   2 -10 -10   88.99    5.50
   2 -10 -10   97.29    4.80
  -2 -10  10  104.79    4.90
  -2 -10  10   88.79    5.50
  -2  10   9    0.10    0.70
  -2 -10   9    0.10    0.60
   2 -10  -9    0.30    0.60
   2 -10  -9    0.40    0.60
   2 -10  -8   27.20    1.90
  -2 -10   8   25.10    1.80
   2 -10  -8   28.40    1.80
  -2  10   7   -0.10    0.70
   2 -10  -7   -0.40    0.60
   2 -10  -7    0.00    0.60
  -2  10   6    0.60    0.70
   2 -10  -6    1.00    0.70
   2 -10  -6    0.70    0.60
   2 -10  -5   31.90    2.00
   2 -10  -5   29.90    2.10
  -2  10   4    2.40    0.80
   2 -10  -4    1.40    0.70
  -2 -10   4    1.70    0.60
   2 -10  -4    1.20    0.70
  -2  10   3   35.00    2.30
  -2 -10   3   39.50    2.30
   2 -10  -3   37.50    2.40
   2 -10  -3   40.60    2.30
  -2  10   2  384.66   17.30
   2 -10  -2  379.76   17.30
   2 -10  -2  350.46   17.20
  -2 -10   2  381.56   17.20
  -2  10   1  127.89    6.60
   2 -10  -1  142.99    6.70
  -2 -10   1  139.59    6.60
  -2  10   0  164.68    7.90
   2 -10   0  166.48    8.00
  -2 -10   0  164.48    7.90
  -2  10  -1   60.69    3.30
  -2 -10  -1   64.69    3.40
  -2 -10  -1   62.09    3.40
   2 -10   1   63.89    3.40
   2  10   2    3.20    0.70
  -2 -10  -2    4.50    0.80
   2 -10   2    3.90    0.80
  -2 -10  -2    4.00    0.80
   2  10   3    4.10    0.80
  -2 -10  -3    4.50    0.90
  -2 -10  -3    2.60    0.70
   2 -10   3    3.80    0.80
   2  10   4   27.10    2.00
  -2 -10  -4   30.30    2.00
   2 -10   4   28.60    2.00
  -2 -10  -4   27.50    2.00
   2  10   5    7.10    1.00
   2 -10   5    8.00    1.10
  -2 -10  -5   10.60    1.20
  -2 -10  -5    6.80    1.10
   2  10   6   71.19    4.30
  -2 -10  -6   73.99    4.00
   2 -10   6   74.49    4.00
  -2 -10  -6   76.49    3.90
   2  10   7   15.40    1.50
   2 -10   7   16.40    1.60
  -2 -10  -7   12.50    1.30
  -2 -10  -7   16.60    1.40
   2  10   8   86.59    4.60
  -2 -10  -8   88.49    4.40
   2 -10   8   82.59    4.50
  -2 -10  -8   83.09    4.40
   2  10   9   48.50    3.10
   2 -10   9   49.30    3.00
  -2 -10  -9   45.40    2.80
  -2 -10  -9   50.49    2.90
  -2 -10  -9   48.60    3.20
   2  10  10    2.00    1.00
  -2 -10 -10    3.30    0.80
  -2 -10 -10    2.30    0.80
  -2 -10 -10    3.50    1.20
   2 -10  10    2.80    0.90
   2  10  11   94.19    5.20
  -2 -10 -11   91.69    5.30
  -2 -10 -11   92.59    4.80
   2 -10  11   96.99    5.10
  -2 -10 -11  104.69    4.80
   2  10  12   20.20    1.90
  -2 -10 -12   17.50    1.40
  -2 -10 -12   18.50    1.40
   2 -10  12   17.40    1.80
  -2 -10 -12   17.10    2.00
   2 -10  12   24.50    2.60
   2  10  13   -0.30    1.00
  -2 -10 -13    0.20    1.10
   2 -10  13    0.70    0.90
   2 -10  13    0.90    1.40
   2  10  14    3.00    1.20
   2 -10  14    4.20    1.50
   2 -10  14    4.60    1.10
  -2 -10 -14    3.70    1.50
   2  10  15   25.20    2.30
  -2 -10 -15   22.40    2.50
   2 -10  15   25.60    2.20
   2  10  16   -0.60    1.20
   2 -10  16    0.00    1.00
  -2 -10 -16   -0.10    1.40
   2  10  17    1.90    1.30
   2 -10  17    4.10    1.20
  -2 -10 -17    2.10    1.60
  -2  11  17    2.20    1.20
   2 -11 -17    1.60    1.80
  -2  11  16   21.50    2.10
  -2 -11  16   23.70    2.10
   2 -11 -16   23.90    3.30
  -2  11  15   33.60    2.70
   2 -11 -15   27.40    3.00
  -2 -11  15   33.60    2.40
  -2  11  14   10.70    1.50
   2 -11 -14    9.10    2.00
  -2 -11  14   11.30    1.30
  -2  11  13    7.20    1.70
  -2 -11  13    6.90    1.10
   2 -11 -13    6.60    1.80
  -2 -11  13    6.60    1.70
  -2  11  12   90.09    4.70
  -2 -11  12   91.89    4.50
   2 -11 -12   82.09    5.20
  -2 -11  12   72.89    5.60
  -2  11  11    1.50    1.00
  -2 -11  11   -0.50    0.70
   2 -11 -11    1.10    0.60
   2 -11 -11    0.00    1.30
   2 -11 -11    0.30    0.60
  -2  11  10   35.00    2.40
   2 -11 -10   31.60    2.10
   2 -11 -10   31.60    2.00
   2 -11 -10   32.80    2.90
  -2 -11  10   32.30    2.20
   2 -11  -9   79.29    4.00
  -2 -11   9   73.69    4.10
   2 -11  -9   77.49    4.10
   2 -11  -8   24.80    1.90
   2 -11  -8   26.10    1.80
  -2 -11   8   24.40    1.90
  -2 -11   7   21.00    1.70
   2 -11  -7   18.40    1.70
   2 -11  -7   19.10    1.60
  -2  11   6    0.30    0.80
   2 -11  -6    0.10    0.70
  -2 -11   6   -0.30    0.60
   2 -11  -6   -0.10    0.60
  -2  11   5   17.80    1.60
   2 -11  -5   18.10    1.50
   2 -11  -5   16.50    1.60
  -2 -11   5   18.60    1.60
  -2  11   4  281.47   13.30
   2 -11  -4  286.47   13.30
  -2 -11   4  289.87   13.20
   2 -11  -4  281.57   13.30
  -2  11   3   42.50    2.70
   2 -11  -3   46.70    2.70
   2 -11  -3   44.40    2.80
  -2 -11   3   49.00    2.70
  -2  11   2  156.18    7.80
  -2 -11   2  157.38    7.70
   2 -11  -2  160.78    7.70
  -2 -11   2  167.88    7.80
   2 -11  -2  156.78    7.80
  -2 -11   1  317.47   14.90
   2 -11  -1  330.37   14.90
   2 -11  -1  318.07   15.00
  -2 -11   1  313.57   15.10
   2 -11   0   50.39    3.00
  -2 -11   0   50.09    2.90
  -2 -11  -1   38.20    2.40
   2 -11   1   36.40    2.40
   2  11   2   29.10    2.00
   2 -11   2   28.30    2.00
  -2 -11  -2   27.80    2.10
  -2 -11  -2   30.10    2.20
   2  11   3   25.80    2.40
  -2 -11  -3   29.90    2.30
   2 -11   3   30.90    2.10
  -2 -11  -3   29.00    2.00
   2  11   4    0.00    0.70
  -2 -11  -4    0.80    0.70
   2 -11   4   -1.10    0.60
   2  11   5    7.40    1.10
   2 -11   5    7.10    1.00
  -2 -11  -5    7.40    1.00
  -2 -11  -5    5.40    1.00
   2  11   6   64.19    3.60
  -2 -11  -6   63.49    3.60
  -2 -11  -6   61.79    3.80
   2 -11   6   67.89    3.60
   2  11   7   13.70    1.40
  -2 -11  -7   16.70    1.60
   2 -11   7   18.70    1.70
   2  11   8   13.90    1.60
  -2 -11  -8   17.90    1.70
  -2 -11  -8   18.20    1.70
   2 -11   8   19.10    1.80
   2  11   9    6.30    1.20
  -2 -11  -9    9.10    1.40
   2 -11   9    7.90    1.90
  -2 -11  -9    8.20    1.10
   2  11  10   -1.30    0.90
   2 -11  10    1.20    1.10
  -2 -11 -10    0.00    0.80
  -2 -11 -10    0.40    1.10
  -2 -11 -10    1.00    0.80
   2  11  11  168.28    7.90
   2 -11  11  144.99    7.70
  -2 -11 -11  152.18    7.40
  -2 -11 -11  161.98    8.00
  -2 -11 -11  148.49    7.50
   2  11  12    0.50    1.10
  -2 -11 -12    0.70    0.70
  -2 -11 -12   -0.10    0.60
  -2 -11 -12    1.00    1.20
   2 -11  12    0.20    0.90
   2  11  13   -0.40    1.10
  -2 -11 -13    0.90    0.50
  -2 -11 -13    0.60    0.50
   2 -11  13    1.50    1.20
   2 -11  13    1.70    1.00
  -2 -11 -13   -0.60    1.20
   2  11  14   -0.50    1.10
  -2 -11 -14   -0.20    1.30
   2 -11  14   -0.30    0.90
   2 -11  14    0.10    1.40
   2  11  15    1.10    1.20
   2 -11  15   -0.10    0.90
  -2 -11 -15   -1.30    1.30
   2  11  16    0.70    1.30
   2 -11  16   -1.80    0.90
  -2 -11 -16    0.30    1.40
   2  11  17    0.90    1.30
  -2 -11 -17    1.30    1.50
   2 -11  17    0.50    1.00
   2 -12 -17    2.20    1.80
  -2 -12  17    6.90    1.30
   2 -12 -16   -0.20    1.70
  -2 -12  16   -0.30    0.90
  -2 -12  15    0.50    0.90
   2 -12 -15   -0.20    1.60
   2 -12 -14   23.60    2.80
  -2 -12  14   20.70    2.00
  -2 -12  13    5.80    1.70
   2 -12 -13    6.80    1.80
  -2 -12  12   23.20    2.00
   2 -12 -12   21.00    1.50
  -2 -12  12   22.20    2.50
   2 -12 -12   22.00    1.40
   2 -12 -12   18.00    2.30
  -2 -12  11  144.49    6.80
   2 -12 -11  126.29    7.30
   2 -12 -11  133.19    6.50
   2 -12 -11  134.99    6.50
   2 -12 -10    5.40    1.00
   2 -12 -10    6.90    1.70
  -2 -12  10    3.30    1.00
   2 -12 -10    4.60    0.90
   2 -12  -9   10.60    1.30
   2 -12  -9   10.90    1.20
  -2 -12   9    9.00    1.20
   2 -12  -8    1.10    0.80
  -2 -12   8    0.20    0.80
   2 -12  -7   -0.50    0.80
   2 -12  -7    1.30    0.90
  -2 -12   7    0.50    0.80
  -2 -12   6   -0.80    0.70
   2 -12  -6    0.50    0.80
   2 -12  -6    0.00    0.70
   2 -12  -5   33.90    2.20
  -2 -12   5   30.80    2.20
   2 -12  -5   27.50    2.20
  -2 -12   5   29.10    2.00
   2 -12  -4   56.89    3.30
  -2 -12   4   59.79    3.40
   2 -12  -4   62.49    3.50
  -2 -12   4   61.59    3.30
  -2 -12   3    3.70    0.90
   2 -12  -3    3.20    0.90
   2 -12  -3    3.90    0.90
  -2 -12   3    2.10    0.80
   2 -12  -2   45.40    2.60
  -2 -12   2   36.70    2.50
   2 -12  -2   40.30    2.70
   2 -12  -1    5.40    1.00
  -2 -12   1    4.90    1.10
  -2 -12   1    4.90    0.90
   2 -12  -1    4.80    0.90
   2 -12   0   31.10    2.30
  -2 -12   0   37.70    2.20
  -2 -12   0   30.00    2.30
  -2 -12  -1   33.40    2.20
  -2 -12  -1   35.50    2.30
   2 -12   1   32.70    2.30
  -2 -12  -2   10.30    1.20
   2 -12   2    7.10    1.10
  -2 -12  -2    8.30    1.20
   2  12   3   85.39    4.50
  -2 -12  -3   80.79    4.50
  -2 -12  -3   90.29    4.60
   2 -12   3   87.19    4.60
   2  12   4   59.29    3.50
  -2 -12  -4   67.59    3.60
  -2 -12  -4   63.69    3.60
   2 -12   4   58.69    3.50
   2  12   5   37.10    2.60
   2 -12   5   41.40    2.70
  -2 -12  -5   36.50    2.50
  -2 -12  -5   44.30    2.70
   2  12   6   33.00    2.50
  -2 -12  -6   38.00    2.50
  -2 -12  -6   33.50    2.50
   2 -12   6   38.30    2.50
   2  12   7  109.99    5.90
  -2 -12  -7  114.79    5.90
  -2 -12  -7  121.39    5.90
   2 -12   7  112.39    5.90
   2  12   8    9.30    1.40
   2 -12   8   14.10    1.50
  -2 -12  -8   12.30    1.40
  -2 -12  -8   11.60    1.40
   2  12   9   27.80    2.30
  -2 -12  -9   24.50    2.10
   2 -12   9   25.80    2.20
  -2 -12  -9   27.00    2.20
   2  12  10    2.50    1.10
  -2 -12 -10   -0.20    0.80
   2 -12  10    2.00    1.00
  -2 -12 -10    2.00    0.90
  -2 -12 -10    2.90    1.30
   2  12  11    0.60    1.10
  -2 -12 -11    0.40    1.20
  -2 -12 -11    1.40    0.80
   2 -12  11    1.60    1.00
   2  12  12   11.80    1.60
  -2 -12 -12   11.00    1.80
  -2 -12 -12   14.10    1.30
  -2 -12 -12   12.80    1.30
   2 -12  12   12.60    1.60
   2  12  13   16.20    1.90
   2 -12  13   15.90    1.80
  -2 -12 -13   14.40    1.40
   2 -12  13   16.50    2.20
  -2 -12 -13   19.30    2.20
  -2 -12 -13   17.70    1.40
   2  12  14    0.30    1.20
   2 -12  14    1.10    1.10
  -2 -12 -14    0.40    1.30
   2  12  15    7.00    1.60
  -2 -12 -15    6.10    1.80
   2 -12  15    7.50    1.40
   2  12  16    0.90    1.30
   2 -12  16   -0.40    1.00
  -2 -12 -16   -0.60    1.40
   2  12  17    3.40    1.50
  -2 -12 -17    2.10    1.60
   2 -12  17    2.90    1.30
   2 -13 -17    5.10    2.00
  -2 -13  17   10.20    1.50
  -2 -13  16    0.30    1.00
   2 -13 -16    0.40    1.70
   2 -13 -15   -1.20    1.90
  -2 -13  15   -0.20    1.00
  -2 -13  14   30.90    2.40
   2 -13 -14   25.90    2.90
  -2 -13  13   12.00    1.50
   2 -13 -13   15.10    2.30
  -2 -13  12    5.10    1.10
   2 -13 -12    3.30    0.80
  -2 -13  12    3.50    1.50
   2 -13 -12    2.60    0.70
   2 -13 -12    2.60    1.60
   2 -13 -11   17.30    2.30
   2 -13 -11   20.00    1.70
   2 -13 -11   14.50    1.40
  -2 -13  11   16.20    1.70
   2 -13 -10    0.50    0.80
  -2 -13  10    0.20    0.90
   2 -13 -10   -1.00    1.00
  -2 -13   9   37.00    2.60
   2 -13  -9   35.90    2.50
   2 -13  -8   17.70    1.70
  -2 -13   8   16.80    1.60
   2 -13  -8   15.80    1.60
  -2 -13   7    1.60    0.90
   2 -13  -7    1.30    1.00
   2 -13  -7    1.40    0.80
  -2 -13   6   11.60    1.40
   2 -13  -6   12.20    1.40
   2 -13  -6   13.80    1.40
  -2 -13   5    2.40    0.90
  -2 -13   5    1.10    0.70
   2 -13  -5    2.80    1.00
   2 -13  -5    0.40    0.80
  -2 -13   4    9.50    1.30
   2 -13  -4    7.20    1.10
  -2 -13   4    6.70    1.00
   2 -13  -4    6.90    1.20
   2 -13  -3    3.90    1.10
  -2 -13   3    3.90    0.90
  -2 -13   3    3.40    0.90
   2 -13  -3    4.30    0.90
   2 -13  -2   38.00    2.60
  -2 -13   2   35.40    2.40
  -2 -13   2   40.10    2.60
   2 -13  -2   38.50    2.50
  -2 -13   1    6.80    1.20
   2 -13  -1    5.40    1.20
  -2 -13   1    7.60    1.10
   2 -13  -1    5.00    1.00
   2 -13   0   90.99    4.70
  -2 -13   0   91.49    4.80
  -2 -13   0   92.09    4.80
   2 -13   0   88.59    4.90
  -2 -13  -1   75.39    4.20
   2 -13   1   77.59    4.20
  -2 -13  -1   74.49    4.10
  -2 -13  -2   64.59    3.60
  -2 -13  -2   61.49    3.60
   2 -13   2   60.99    3.60
  -2 -13  -3   19.00    1.70
   2 -13   3   16.60    1.70
  -2 -13  -3   12.50    1.50
   2  13   4   -0.30    0.80
  -2 -13  -4    1.20    0.80
   2 -13   4    1.00    0.90
  -2 -13  -4    1.10    0.90
   2  13   5   26.30    2.10
  -2 -13  -5   23.50    2.10
   2 -13   5   25.20    2.20
  -2 -13  -5   24.20    2.00
   2  13   6   13.60    1.60
  -2 -13  -6   13.50    1.60
   2 -13   6   13.10    1.50
  -2 -13  -6   17.90    1.70
   2  13   7   85.59    4.70
   2 -13   7   83.19    4.70
  -2 -13  -7   87.19    4.60
  -2 -13  -7   81.79    4.70
   2  13   8   62.39    3.80
   2 -13   8   62.49    3.70
  -2 -13  -8   60.49    3.60
  -2 -13  -8   60.19    3.70
   2  13   9   -0.30    1.00
  -2 -13  -9    0.60    0.80
   2 -13   9   -0.70    0.90
  -2 -13  -9   -0.80    0.90
   2  13  10   22.20    2.20
  -2 -13 -10   21.30    2.00
  -2 -13 -10   24.30    2.50
  -2 -13 -10   26.30    2.20
   2 -13  10   24.20    2.30
   2  13  11    1.50    1.20
  -2 -13 -11    2.40    1.30
  -2 -13 -11    1.50    0.90
   2 -13  11    1.60    1.10
   2  13  12    0.00    1.10
  -2 -13 -12    0.20    0.70
  -2 -13 -12    0.20    1.20
   2 -13  12   -0.30    1.00
   2  13  13    0.60    1.20
  -2 -13 -13    0.70    0.70
   2 -13  13    1.50    1.10
  -2 -13 -13    0.40    1.30
  -2 -13 -13    0.70    0.70
   2  13  14    1.10    1.30
  -2 -13 -14   -0.70    0.40
   2 -13  14   -0.20    1.00
  -2 -13 -14   -0.80    1.40
   2  13  15   -0.10    1.20
   2 -13  15   -1.50    1.00
  -2 -13 -15    0.30    1.50
   2  13  16   -0.70    1.30
  -2 -13 -16    0.90    1.40
   2 -13  16   -0.50    1.10
   2 -14 -16    9.10    2.40
  -2 -14  16   13.90    1.70
   2 -14 -15   11.80    2.40
  -2 -14  15   12.10    1.60
  -2 -14  14    0.10    1.00
   2 -14 -14    2.20    1.70
   2 -14 -13    0.10    0.50
   2 -14 -13    0.10    0.60
   2 -14 -13   -1.70    1.40
  -2 -14  13    0.50    1.00
   2 -14 -12   10.10    1.20
   2 -14 -12    9.90    1.10
  -2 -14  12   12.90    1.50
   2 -14 -12    5.90    1.80
  -2 -14  11    6.00    1.20
   2 -14 -11    4.10    1.00
   2 -14 -11    4.10    1.00
   2 -14 -11    4.50    1.60
  -2 -14  10    0.70    1.00
   2 -14 -10   -0.40    0.80
   2 -14 -10    0.40    0.90
  -2 -14   9   12.00    1.50
   2 -14  -9    8.60    1.40
   2 -14  -9    9.10    1.30
   2 -14  -8    0.10    0.90
   2 -14  -8   -0.10    0.80
  -2 -14   8   -0.20    0.90
   2 -14  -7   22.40    2.00
  -2 -14   7   23.60    2.10
   2 -14  -7   22.50    2.20
   2 -14  -6    1.90    0.90
  -2 -14   6    1.50    0.80
   2 -14  -6    2.40    1.00
  -2 -14   6    2.70    1.00
   2 -14  -5    0.00    0.80
   2 -14  -5    1.70    1.00
  -2 -14   5    0.00    0.90
  -2 -14   5    0.30    0.80
   2 -14  -4    3.10    1.00
  -2 -14   4    4.50    1.00
   2 -14  -4    4.20    1.00
  -2 -14   4    5.40    1.20
   2 -14  -3   81.39    4.40
  -2 -14   3   80.59    4.40
  -2 -14   3   86.19    4.60
   2 -14  -3   79.29    4.60
   2 -14  -2   70.09    4.00
   2 -14  -2   64.69    3.90
  -2 -14   2   71.59    4.00
  -2 -14   2   71.19    3.90
   2 -14  -1   36.90    2.40
   2 -14  -1   30.60    2.50
  -2 -14   1   32.30    2.40
  -2 -14   1   30.00    2.30
  -2 -14   0    2.30    0.90
  -2 -14   0    3.90    1.10
   2 -14   0    2.30    1.00
   2 -14   0    1.40    0.80
  -2 -14  -1    8.10    1.30
  -2 -14  -1    6.70    1.20
   2 -14   1    5.10    1.20
   2 -14   2    5.00    1.10
  -2 -14  -2    4.90    1.10
  -2 -14  -2    5.40    1.20
   2 -14   3   14.60    1.70
  -2 -14  -3   14.20    1.60
  -2 -14  -3   16.00    1.60
  -2 -14  -4   48.70    3.20
   2 -14   4   45.20    3.10
  -2 -14  -4   48.60    3.10
   2  14   5   19.00    1.90
   2 -14   5   22.00    2.00
  -2 -14  -5   21.10    2.00
  -2 -14  -5   18.30    1.90
   2  14   6    6.40    1.30
  -2 -14  -6    6.80    1.30
  -2 -14  -6    5.80    1.20
   2 -14   6    8.30    1.40
   2  14   7   56.39    3.40
  -2 -14  -7   48.90    3.20
   2 -14   7   48.10    3.30
  -2 -14  -7   46.70    3.30
   2  14   8    6.20    1.40
  -2 -14  -8    5.80    1.20
  -2 -14  -8    4.80    1.30
   2 -14   8    4.00    1.20
   2  14   9   10.30    1.60
  -2 -14  -9    8.90    1.40
   2 -14   9   11.70    1.60
  -2 -14  -9    9.70    1.40
   2  14  10    5.50    1.40
   2 -14  10    5.70    1.40
  -2 -14 -10    6.80    1.20
  -2 -14 -10    5.50    1.20
   2  14  11   18.50    2.10
  -2 -14 -11   16.10    1.70
  -2 -14 -11   17.60    2.20
   2 -14  11   15.60    1.90
  -2 -14 -11   13.00    1.60
   2  14  12    1.90    1.20
   2 -14  12    1.60    1.20
  -2 -14 -12    2.20    1.00
  -2 -14 -12    2.00    1.40
   2  14  13    1.40    1.40
  -2 -14 -13    0.50    0.70
   2 -14  13   -2.50    1.00
  -2 -14 -13   -0.60    1.30
   2  14  14    1.20    1.30
   2 -14  14    0.10    1.10
  -2 -14 -14    0.90    1.50
  -2 -14 -14    1.00    0.60
  -2 -14 -14    1.60    0.70
   2  14  15    0.40    1.30
  -2 -14 -15    1.20    1.50
   2 -14  15    1.40    1.20
   2  14  16    1.90    1.60
  -2 -14 -16    0.90    1.50
   2 -14  16    1.10    1.20
  -2 -15  16    4.90    1.40
   2 -15 -16    4.20    2.00
  -2 -15  15    3.30    1.30
   2 -15 -15    2.70    1.90
  -2 -15  14    0.10    1.10
   2 -15 -14    3.50    2.30
   2 -15 -13   16.10    1.40
  -2 -15  13   16.60    1.90
   2 -15 -13   14.40    1.40
   2 -15 -13   16.30    2.40
  -2 -15  12    6.80    1.40
   2 -15 -12    7.00    1.90
   2 -15 -12    6.80    1.10
   2 -15 -12    8.60    1.30
   2 -15 -11    0.30    0.90
  -2 -15  11    1.50    1.10
   2 -15 -11    0.60    0.80
   2 -15 -10    5.00    1.10
   2 -15 -10    3.40    1.10
  -2 -15  10    3.30    1.20
   2 -15  -9    7.10    1.30
  -2 -15   9    2.90    1.20
   2 -15  -9    4.30    1.10
   2 -15  -8    0.80    1.00
   2 -15  -8    3.10    1.10
  -2 -15   8    5.20    1.20
  -2 -15   7    2.20    0.90
  -2 -15   7    1.00    1.00
   2 -15  -7    3.40    1.00
   2 -15  -7    3.40    1.20
   2 -15  -6   45.30    2.90
  -2 -15   6   42.10    2.80
   2 -15  -6   39.90    3.00
  -2 -15   6   43.80    3.00
   2 -15  -5   -0.30    0.80
  -2 -15   5   -0.30    0.80
   2 -15  -5   -0.30    0.90
  -2 -15   5    0.20    1.00
   2 -15  -4    7.40    1.40
   2 -15  -4    3.70    1.00
  -2 -15   4    4.40    1.20
  -2 -15   4    4.30    1.00
  -2 -15   3    1.70    1.00
   2 -15  -3    2.80    1.00
   2 -15  -3    1.50    1.10
  -2 -15   3    1.20    0.80
  -2 -15   2    0.80    0.90
   2 -15  -2   -0.50    0.80
   2 -15  -2    0.30    1.00
  -2 -15   2   -0.40    0.90
   2 -15  -1   15.10    1.80
  -2 -15   1   13.70    1.60
   2 -15  -1   16.20    1.70
  -2 -15   1   11.30    1.50
   2 -15   0    5.20    1.10
  -2 -15   0    3.20    1.10
  -2 -15   0    3.70    1.00
   2 -15   0    3.70    1.20
  -2 -15  -1   19.10    2.00
   2 -15   1   24.10    2.20
   2 -15   1   20.10    1.90
  -2 -15  -1   22.50    2.00
  -2 -15  -2   26.00    2.30
   2 -15   2   25.70    2.30
  -2 -15  -2   22.20    2.10
  -2 -15  -3   11.00    1.60
   2 -15   3   11.10    1.60
  -2 -15  -3    8.10    1.30
  -2 -15  -4   -0.20    1.00
   2 -15   4   -0.30    1.00
  -2 -15  -4    0.10    0.90
   2 -15   5    2.40    1.20
  -2 -15  -5    0.70    1.00
  -2 -15  -5    0.70    1.00
  -2 -15  -6    1.80    1.00
  -2 -15  -6    2.90    1.20
   2 -15   6    3.80    1.20
   2  15   7    7.30    1.40
  -2 -15  -7    9.10    1.40
   2 -15   7    9.40    1.60
  -2 -15  -7   10.40    1.50
   2  15   8    2.30    1.20
  -2 -15  -8    2.10    1.20
   2 -15   8    1.70    1.20
  -2 -15  -8    2.80    1.10
   2  15   9   45.80    3.20
  -2 -15  -9   37.90    3.00
  -2 -15  -9   40.30    2.90
   2 -15   9   40.40    3.10
   2  15  10    2.00    1.30
   2 -15  10    0.10    1.10
  -2 -15 -10    0.40    1.10
  -2 -15 -10    0.20    0.90
   2  15  11    0.70    1.20
  -2 -15 -11    0.30    1.30
  -2 -15 -11    0.80    1.00
   2 -15  11    2.80    1.30
  -2 -15 -11    0.70    0.90
   2  15  12    1.00    1.30
  -2 -15 -12    3.20    1.50
  -2 -15 -12    2.40    1.00
  -2 -15 -12    1.50    0.90
   2 -15  12    1.00    1.20
   2  15  13    2.90    1.40
   2 -15  13    3.40    1.30
  -2 -15 -13    5.20    1.70
  -2 -15 -13    5.30    1.20
  -2 -15 -13    5.30    1.10
   2  15  14    0.00    1.30
  -2 -15 -14    2.50    0.80
  -2 -15 -14    2.60    1.50
   2 -15  14    0.30    1.20
  -2 -15 -14    0.60    0.70
   2  15  15    0.90    1.50
  -2 -15 -15    0.20    1.50
   2 -15  15   -0.70    1.20
   2 -16 -15   14.20    2.60
  -2 -16  15   12.70    1.80
   2 -16 -14    0.50    0.50
  -2 -16  14    1.90    1.30
   2 -16 -14    1.80    0.60
   2 -16 -14    0.40    1.60
  -2 -16  13   13.00    1.80
   2 -16 -13   10.20    1.20
   2 -16 -12    7.50    1.90
  -2 -16  12    7.30    1.50
   2 -16 -12    9.30    1.30
   2 -16 -12    9.30    1.40
   2 -16 -11   21.90    1.90
   2 -16 -11   21.00    2.00
  -2 -16  11   18.90    2.10
  -2 -16  10    2.50    1.20
   2 -16 -10    2.40    1.20
   2 -16 -10    1.40    1.00
   2 -16  -9    0.90    1.10
   2 -16  -9    0.90    0.90
  -2 -16   9    2.00    1.10
  -2 -16   9    0.70    0.90
  -2 -16   8    1.30    0.90
  -2 -16   8    0.20    1.00
   2 -16  -8    0.20    1.00
   2 -16  -8   -0.70    0.90
  -2 -16   7    0.10    0.90
  -2 -16   7    2.30    1.20
   2 -16  -7   -0.30    0.90
   2 -16  -7   -0.20    1.10
  -2 -16   6   -0.20    0.80
  -2 -16   6   -0.60    1.10
   2 -16  -6    0.50    1.10
   2 -16  -6    0.50    1.00
  -2 -16   5    7.00    1.30
  -2 -16   5    4.10    1.20
   2 -16  -5    9.10    1.40
   2 -16  -5    7.60    1.50
  -2 -16   4    1.40    1.10
   2 -16  -4    2.30    1.20
   2 -16  -4    3.40    1.20
  -2 -16   4    2.70    1.00
  -2 -16   3    3.50    1.20
   2 -16  -3    4.90    1.30
   2 -16  -3    3.50    1.10
  -2 -16   3    4.90    1.10
   2 -16  -2   10.70    1.40
  -2 -16   2    8.30    1.30
  -2 -16   2    7.00    1.30
   2 -16  -2    8.50    1.50
  -2 -16   1    8.40    1.30
  -2 -16   1   10.20    1.60
   2 -16  -1    5.70    1.40
   2 -16  -1   11.20    1.50
  -2 -16   0    7.80    1.30
   2 -16   0    6.60    1.20
  -2 -16   0   10.00    1.50
   2 -16   0    8.30    1.50
  -2 -16  -1    2.40    1.10
  -2 -16  -1    4.40    1.20
   2 -16   1    3.20    1.00
   2 -16   1    0.80    1.10
  -2 -16  -2   44.60    3.10
  -2 -16  -2   46.10    3.00
   2 -16   2   36.90    3.10
  -2 -16  -3  120.39    6.20
  -2 -16  -3  118.09    6.30
   2 -16   3  111.99    6.30
  -2 -16  -4    0.60    0.90
   2 -16   4    0.70    1.10
  -2 -16  -4    1.90    1.20
   2 -16   5    0.50    1.10
  -2 -16  -5    1.30    1.10
  -2 -16  -5    1.40    1.00
   2 -16   6    9.60    1.60
  -2 -16  -6    6.70    1.30
  -2 -16  -6    8.90    1.50
  -2 -16  -7    1.00    1.10
   2 -16   7   -0.80    1.10
  -2 -16  -7   -0.30    0.90
   2  16   8   12.10    1.70
  -2 -16  -8   14.90    1.80
   2 -16   8   12.10    1.70
  -2 -16  -8   15.20    1.70
   2  16   9    5.10    1.40
  -2 -16  -9    6.90    1.30
  -2 -16  -9    5.20    1.30
   2 -16   9    5.00    1.50
   2  16  10    1.20    1.30
   2 -16  10    1.30    1.20
  -2 -16 -10   -0.50    0.90
  -2 -16 -10   -0.60    1.10
   2  16  11   -0.90    1.20
  -2 -16 -11    1.60    1.00
  -2 -16 -11    0.70    1.10
  -2 -16 -11    2.40    1.50
   2 -16  11    2.00    1.30
   2  16  12   -0.80    1.20
  -2 -16 -12   -0.20    1.40
   2 -16  12    1.00    1.30
  -2 -16 -12   -0.60    1.00
  -2 -16 -12    0.70    0.90
   2  16  13    7.20    2.10
  -2 -16 -13    6.50    1.20
   2 -16  13    6.10    1.60
  -2 -16 -13    4.80    1.70
  -2 -16 -13    6.20    1.30
   2  16  14    1.40    1.40
  -2 -16 -14    1.80    1.60
  -2 -16 -14    3.40    0.90
  -2 -16 -14    2.70    1.00
   2 -16  14    1.60    1.40
   2 -16  15    0.70    1.30
   2 -17 -14    1.30    1.70
   2 -17 -14    4.10    0.80
   2 -17 -14    3.60    0.80
  -2 -17  14    3.10    1.40
   2 -17 -13    5.70    2.10
   2 -17 -13    5.50    1.30
  -2 -17  13    7.10    1.60
   2 -17 -13    6.90    1.20
   2 -17 -12    0.80    0.90
   2 -17 -12    0.50    1.00
  -2 -17  12    1.10    1.20
  -2 -17  11   11.70    1.60
   2 -17 -11   10.90    1.60
   2 -17 -11   14.00    1.60
  -2 -17  11   13.90    1.90
  -2 -17  10    8.10    1.40
  -2 -17  10    8.90    1.60
   2 -17 -10    7.00    1.50
   2 -17 -10    6.20    1.30
   2 -17  -9    4.10    1.30
   2 -17  -9    4.20    1.20
  -2 -17   9    5.10    1.40
   2 -17  -8    0.70    1.00
   2 -17  -8    1.10    1.10
  -2 -17   8    2.00    1.00
  -2 -17   8   -0.40    1.10
   2 -17  -7    8.50    1.50
   2 -17  -7    5.90    1.20
  -2 -17   7    4.80    1.20
  -2 -17   7    6.80    1.40
   2 -17  -6   18.30    1.90
  -2 -17   6   19.50    2.00
  -2 -17   6   22.40    2.10
   2 -17  -6   16.00    1.90
   2 -17  -5    2.70    1.30
  -2 -17   5    3.90    1.40
   2 -17  -5    3.60    1.20
  -2 -17   5    3.80    1.10
  -2 -17   4    7.60    1.40
   2 -17  -4    3.30    1.20
  -2 -17   4    6.30    1.30
   2 -17  -4    5.00    1.40
  -2 -17   3   -0.80    0.90
   2 -17  -3   -1.80    0.80
   2 -17  -3    0.00    1.10
  -2 -17   3   -0.80    1.10
   2 -17  -2   42.60    3.20
  -2 -17   2   42.40    3.20
  -2 -17   2   40.20    3.00
   2 -17  -2   46.50    3.10
   2 -17  -1    0.60    1.10
  -2 -17   1    3.30    1.20
   2 -17  -1    2.60    1.10
  -2 -17   0   18.80    2.00
   2 -17   0   18.40    2.00
  -2 -17  -1    2.00    1.40
   2 -17   1    1.80    1.20
  -2 -17  -1    2.10    1.20
   2 -17   2    1.30    1.20
  -2 -17  -2   -0.10    1.10
   2 -17   2    1.30    1.00
  -2 -17  -2    1.20    1.00
  -2 -17  -3   -1.00    1.20
  -2 -17  -3   -0.30    1.00
   2 -17   3    0.70    1.10
  -2 -17  -4   30.00    2.80
   2 -17   4   28.00    2.70
  -2 -17  -4   29.40    2.50
   2 -17   5    6.80    1.50
  -2 -17  -5    9.80    1.70
  -2 -17  -5    7.70    1.40
   2 -17   6   -2.30    1.10
  -2 -17  -6    0.70    1.20
  -2 -17  -6   -0.60    0.90
   2 -17   7    7.70    1.60
  -2 -17  -7    6.40    1.50
  -2 -17  -7    6.30    1.40
  -2 -17  -8   19.80    2.10
  -2 -17  -8   16.10    1.90
   2 -17   8   16.90    2.10
  -2 -17  -9   14.90    1.90
  -2 -17  -9   16.60    1.80
   2 -17   9   12.60    1.90
  -2 -17 -10   11.80    1.70
  -2 -17 -10   16.60    1.90
   2 -17  10   17.00    2.10
   2  17  11   13.80    1.90
  -2 -17 -11   11.20    1.70
   2 -17  11   11.20    1.90
  -2 -17 -11   12.00    1.60
  -2 -17 -11   10.50    2.00
   2  17  12    0.70    1.60
  -2 -17 -12    5.10    1.30
  -2 -17 -12    4.60    1.20
   2 -17  12    3.70    1.50
  -2 -17 -12    2.30    1.60
   2  17  13    1.80    1.50
   2 -17  13   -0.80    1.30
  -2 -17 -13    0.90    0.90
  -2 -17 -13    0.80    1.10
  -2 -17 -13   -1.80    1.40
   2  17  14    2.00    1.60
  -2 -17 -14    3.80    1.90
  -2 -17 -14    2.70    1.10
   2 -17  14    3.70    1.50
  -2 -18  13    4.50    1.50
   2 -18 -13    5.20    1.10
   2 -18 -13    4.90    1.30
   2 -18 -13    3.10    1.90
   2 -18 -12    0.20    1.10
   2 -18 -12    1.00    1.70
   2 -18 -12   -0.40    0.90
  -2 -18  12    0.40    1.30
  -2 -18  11    3.70    1.40
  -2 -18  11    2.90    1.10
   2 -18 -11    2.10    1.30
   2 -18 -11    2.80    1.20
   2 -18 -10   -0.60    1.10
  -2 -18  10    1.10    1.00
  -2 -18  10    2.10    1.40
   2 -18 -10    0.60    1.00
  -2 -18   9    1.70    1.30
   2 -18  -9    1.00    1.20
  -2 -18   9    2.50    1.20
   2 -18  -9    2.60    1.10
   2 -18  -8   12.60    1.80
  -2 -18   8   15.30    2.00
   2 -18  -8   11.10    1.60
  -2 -18   8    9.10    1.50
  -2 -18   7   -0.20    1.00
  -2 -18   7   -0.20    1.10
   2 -18  -7    0.50    1.00
   2 -18  -7    0.30    1.20
  -2 -18   6    1.40    1.00
   2 -18  -6    2.60    1.10
  -2 -18   6    2.60    1.40
   2 -18  -6    2.70    1.30
   2 -18  -5    0.70    1.10
   2 -18  -5    0.10    1.30
  -2 -18   5    0.80    1.00
  -2 -18   5   -0.50    1.10
  -2 -18   4   17.50    1.90
  -2 -18   4   14.70    1.90
   2 -18  -4   16.10    2.10
   2 -18  -4   12.50    1.70
   2 -18  -3   36.10    3.00
  -2 -18   3   33.20    2.80
   2 -18  -3   32.30    2.70
  -2 -18   3   32.10    2.90
   2 -18  -2   16.00    2.10
  -2 -18   2   18.20    2.20
   2 -18  -2   17.00    2.00
  -2 -18   2   13.30    1.90
  -2 -18   1   23.00    2.40
   2 -18  -1   23.70    2.40
   2 -18   0    1.20    1.30
  -2 -18   0    0.70    1.20
   2 -18   1    2.00    1.30
  -2 -18  -1    1.20    1.30
  -2 -18  -2   21.60    2.30
   2 -18   2   21.90    2.40
   2 -18   3    9.90    1.50
   2 -18   3   10.20    1.70
  -2 -18  -3   15.80    2.10
  -2 -18  -4    4.50    1.40
   2 -18   4    4.90    1.60
  -2 -18  -5    4.10    1.40
   2 -18   5    6.00    1.60
   2 -18   6   47.70    3.70
  -2 -18  -6   51.49    3.70
  -2 -18  -7   12.40    1.90
   2 -18   7   11.70    1.80
  -2 -18  -8   18.20    2.40
  -2 -18  -8   14.30    2.00
   2 -18   8   16.90    2.20
  -2 -18  -9    0.60    1.10
   2 -18   9    3.50    1.50
  -2 -18  -9    0.90    1.30
   2 -18  10    2.10    1.50
  -2 -18 -10   -0.50    1.00
  -2 -18 -10    1.10    1.20
  -2 -18 -11   11.30    1.70
   2 -18  11    8.40    1.80
  -2 -18 -11   11.60    1.70
  -2 -18 -12    3.90    1.70
  -2 -18 -12    3.80    1.20
  -2 -18 -12    6.00    1.40
   2 -18  12    3.30    1.60
  -2 -18 -13    5.90    1.40
   2 -18  13    3.50    1.60
  -2 -18 -13    3.00    1.10
  -2 -18 -13    4.00    1.80
   2 -19 -13    7.30    1.40
   2 -19 -13    9.50    2.40
   2 -19 -13    8.70    1.30
  -2 -19  13    7.30    1.80
   2 -19 -12    6.30    1.30
   2 -19 -12    6.40    2.10
  -2 -19  12    5.50    1.70
   2 -19 -12    8.00    1.50
   2 -19 -11   11.00    1.60
   2 -19 -11    6.50    1.60
  -2 -19  11    9.40    1.80
  -2 -19  10   18.50    2.20
   2 -19 -10   20.00    2.20
   2 -19 -10   14.80    1.90
  -2 -19   9    7.60    1.70
   2 -19  -9    9.50    1.70
   2 -19  -9    7.90    1.60
  -2 -19   8   18.50    2.20
   2 -19  -8   14.20    2.60
   2 -19  -8   14.80    2.00
  -2 -19   8   14.20    2.10
  -2 -19   7    9.70    1.90
  -2 -19   7    9.90    1.60
   2 -19  -7   12.00    1.90
  -2 -19   6    1.40    1.40
   2 -19  -6    0.30    1.30
  -2 -19   6   -2.50    0.80
   2 -19  -5    0.20    1.30
  -2 -19   5    0.00    1.30
  -2 -19   5    2.20    1.20
  -2 -19   4   -0.10    1.00
  -2 -19   4    0.10    1.40
   2 -19  -4   -0.80    1.20
  -2 -19   3    1.50    1.30
   2 -19  -3    3.20    1.50
  -2 -19   3    1.50    1.20
  -2 -19   2   26.10    2.60
  -2 -19   2   27.50    2.60
   2 -19  -2   30.80    2.90
   2 -19  -1   35.70    3.10
  -2 -19   1   35.90    3.20
   2 -19   0   12.20    1.90
  -2 -19   0   13.40    2.00
   2 -19   1    3.80    1.60
  -2 -19  -1    2.00    1.40
   2 -19   2   44.60    3.60
  -2 -19  -2   47.60    3.60
  -2 -19  -3    0.80    1.40
   2 -19   3   -0.90    0.90
   2 -19   3    1.10    1.50
   2 -19   4   -1.70    0.90
   2 -19   4    0.50    1.30
  -2 -19  -4   -1.30    1.20
   2 -19   5   -0.30    1.30
  -2 -19  -5   -0.50    1.20
  -2 -19  -6    3.30    1.40
   2 -19   6    2.90    1.50
  -2 -19  -7    2.40    1.40
   2 -19   7    0.90    1.50
  -2 -19  -8   10.00    1.90
   2 -19   8   10.20    2.00
   2 -19   9    3.70    1.70
  -2 -19  -9    8.30    1.70
  -2 -19 -10    1.50    1.30
   2 -19  10    0.80    1.50
  -2 -19 -11   -1.70    1.20
   2 -19  11    0.40    1.40
  -2 -19 -12    0.70    1.30
  -2 -19 -12    2.30    2.70
   2 -19  12   -0.50    2.10
  -2 -19 -12    4.20    1.20
   2 -20 -12    0.30    1.10
   2 -20 -12    0.40    1.20
  -2 -20  11    3.30    1.60
   2 -20 -11    3.10    1.40
  -2 -20  10   16.20    2.20
   2 -20 -10   16.30    2.20
  -2 -20   9    2.80    1.50
   2 -20  -9    4.30    1.60
   2 -20  -8    4.30    1.20
   2 -20  -8    1.00    1.40
  -2 -20   8    3.90    1.70
   2 -20  -7    3.00    1.10
  -2 -20   7    1.60    1.50
   2 -20  -7    1.10    1.40
   2 -20  -6    0.00    1.40
   2 -20  -6    1.60    1.20
  -2 -20   6    0.40    1.40
  -2 -20   5   10.50    1.90
   2 -20  -5    5.40    1.60
   2 -20  -5    7.30    1.50
   2 -20  -4    3.70    1.60
  -2 -20   4    5.20    1.60
   2 -20  -4    6.50    1.50
   2 -20  -3   28.30    2.70
  -2 -20   3   28.00    2.80
   2 -20  -3   23.10    2.50
   2 -20  -2   -0.30    1.30
  -2 -20   2    0.00    1.40
   2 -20  -2    0.00    1.10
   2 -20  -1   -0.40    1.20
  -2 -20   1    0.90    1.40
   2 -20  -1    0.80    1.20
  -2 -20   0    5.40    1.70
   2 -20   0    5.40    1.50
  -2 -20  -1    4.10    1.50
  -2 -20  -1    4.70    1.60
   2 -20   1    5.10    1.60
  -2 -20  -2    1.20    1.60
   2 -20   2   -0.10    1.30
  -2 -20  -2    1.20    1.40
   2 -20   3    2.00    1.50
  -2 -20  -3    1.80    1.40
  -2 -20  -3    1.80    1.50
  -2 -20  -4    5.20    1.60
  -2 -20  -4    2.30    1.60
   2 -20   4    4.10    1.60
   2 -20   5   -0.20    1.30
  -2 -20  -5    0.70    1.50
  -2 -20  -5    0.30    1.40
  -2 -20  -6    0.20    1.40
   2 -20   6    2.20    1.50
  -2 -20  -6    0.90    1.30
  -2 -20  -7   14.50    2.30
   2 -20   7   18.20    2.40
  -2 -20  -7   25.90    2.60
  -2 -20  -8    1.60    1.30
   2 -20   8    0.20    1.50
  -2 -20  -8    2.00    1.50
  -2 -20  -9    3.90    1.40
   2 -20   9    4.50    2.00
  -2 -20  -9    5.90    1.70
   2 -20  10    0.60    1.80
  -2 -20 -10    0.00    1.10
  -2 -20 -10    0.40    1.30
  -2 -20 -11   -0.10    1.30
   2 -20  11    0.90    1.50
  -2 -20 -11    2.00    1.30
   2 -21 -10    0.60    1.40
   2 -21 -10    3.30    1.30
  -2 -21  10    3.30    1.70
  -2 -21   9    7.80    1.90
   2 -21  -9    7.80    1.90
   2 -21  -9    6.50    1.80
   2 -21  -8   -1.20    1.30
  -2 -21   8    0.00    2.80
   2 -21  -7   -0.60    1.40
  -2 -21   7   -0.60    2.00
   2 -21  -6    0.70    1.50
  -2 -21   6   -0.40    1.40
  -2 -21   5   10.00    1.90
   2 -21  -5   12.20    2.20
  -2 -21   4   18.10    2.30
   2 -21  -4   14.20    2.20
  -2 -21   3    1.00    1.50
   2 -21  -3    1.80    1.50
   2 -21  -2    3.00    1.50
  -2 -21   2    5.40    1.80
  -2 -21   1    2.50    1.50
   2 -21  -1    7.10    1.80
  -2 -21   0    3.30    1.60
   2 -21   0    1.00    1.50
  -2 -21  -1    0.00    1.40
   2 -21   1    1.90    1.50
  -2 -21  -2   -1.60    1.50
   2 -21   2    1.10    1.40
   2 -21   3    0.90    1.60
   2 -21   4   -1.20    2.20
  -2 -21  -5    1.00    1.80
   2 -21   6    7.00    1.90
  -2 -21  -6    9.10    2.00
  -2 -21  -7   21.50    2.50
   2 -21   7   24.90    2.80
  -2 -21  -8   -0.80    1.30
   2 -21   8    2.50    1.70
  -2 -21  -9    1.00    1.50
   2 -21   9    0.30    1.60
   2 -21  10    1.80    1.70
  -2 -21 -10    1.60    1.40
  -2 -22   9    3.90    1.80
   2 -22  -9    3.90    1.70
   2 -22  -8    3.10    1.70
  -2 -22   8    3.40    1.80
   2 -22  -7    0.00    1.50
  -2 -22   7    4.60    1.80
  -2 -22   6    0.40    1.50
   2 -22  -6   -1.20    1.40
  -2 -22   5    0.60    1.60
   2 -22  -5    2.10    1.60
   2 -22  -4    1.20    1.70
  -2 -22   4    1.60    1.60
   2 -22  -3    0.20    1.70
  -2 -22   3   -0.50    1.40
  -2 -22   2    0.20    1.50
   2 -22  -2    1.50    1.50
  -2 -22   1    4.70    1.80
   2 -22  -1    6.40    1.90
   2 -22   0   -0.10    1.50
  -2 -22   0   -0.70    1.50
  -2 -22  -1    4.00    1.70
   2 -22   1    1.10    1.50
   2 -22   2    1.50    1.60
  -2 -22  -2    2.50    1.70
  -2 -22  -3    0.90    1.50
   2 -22   3    4.20    1.70
   2 -22   4    1.50    1.60
  -2 -22  -4    0.40    1.60
  -2 -22  -5    3.20    1.60
   2 -22   5    3.10    1.90
   2 -22   6    1.70    1.70
  -2 -22  -6    1.10    1.50
   2 -22   7   26.00    3.00
  -2 -22  -7   19.90    2.60
   2 -22   8    1.80    1.80
  -2 -22  -8    1.90    1.60
   2 -22   9    8.20    2.10
  -2 -22  -9    5.40    1.80
  -2 -23   8    0.60    1.70
   2 -23  -8   -0.20    1.50
  -2 -23   7    3.30    1.90
   2 -23  -7    2.40    1.60
  -2 -23   6    2.30    1.70
   2 -23  -6    7.10    2.00
   2 -23  -5    0.50    1.60
  -2 -23   5   -1.10    1.50
   2 -23  -4    2.40    1.80
  -2 -23   4    3.40    1.80
   2 -23  -3   -0.20    1.70
  -2 -23   3    2.70    1.70
  -2 -23   2    0.10    1.60
   2 -23  -2    0.40    1.60
   2 -23  -1    0.60    1.70
  -2 -23   1   -0.70    1.60
   2 -23   0    8.00    2.10
  -2 -23   0    5.30    1.80
   2 -23   1    0.70    1.60
  -2 -23  -1   -0.30    1.40
   2 -23   2    0.40    1.60
  -2 -23  -2    0.90    1.70
  -2 -23  -3    1.60    1.60
   2 -23   3    0.10    1.60
   2 -23   4    3.40    1.90
  -2 -23  -4    2.70    1.70
   2 -23   5    4.00    1.90
  -2 -23  -5    1.90    1.70
   2 -23   6    0.70    1.70
  -2 -23  -6    3.40    1.80
  -2 -23  -7    0.20    1.60
   2 -23   7    2.30    1.80
   2 -24  -5   -0.10    1.70
  -2 -24   5   -0.70    1.60
   2 -24  -4    5.30    2.00
  -2 -24   4    3.00    1.90
   2 -24  -3   16.40    2.60
  -2 -24   3   12.70    2.30
   2 -24  -2    2.70    1.80
  -2 -24   2    0.80    1.70
  -2 -24   1    2.20    1.80
   2 -24  -1   -0.60    1.70
  -2 -24   0    9.10    2.10
   2 -24   0   11.40    2.30
   2 -24   1   -0.60    1.70
  -2 -24  -1    1.20    1.70
   2 -24   2   -1.20    1.60
  -2 -24  -2   -2.90    1.50
   2 -24   3   -1.90    1.60
  -2 -24  -3    2.10    1.70
  -2 -24  -4    0.30    1.60
   2 -24   4   -0.50    1.80
   2 -24   5   -1.50    1.80
  -2 -24  -5    0.10    1.70
   2 -25  -1    0.70    2.00
  -2 -25   1    6.70    2.10
  -2 -25   0    0.10    1.70
   2 -25   0   -2.90    1.60
  -3   0  19   -0.50    0.50
  -3   0  18   69.79    3.50
  -3   0  17    1.60    1.50
  -3   0  17    0.90    0.50
  -3   0  16    0.90    1.30
  -3   0  16    1.60    0.50
  -3   0  15    1.20    1.20
  -3   0  15    0.20    0.40
  -3   0  14   51.79    3.60
  -3   0  14   51.89    2.50
  -3   0  13    1.20    1.10
   3   0 -13    0.40    1.20
   3   0 -12  283.17   12.70
  -3   0  12  236.48   12.50
  -3   0  11    0.10    0.90
   3   0 -11    0.10    0.90
   3   0 -10  103.69    5.50
  -3   0  10  105.49    5.50
   3   0  -9   -0.40    0.80
  -3   0   9   -0.10    0.70
   3   0  -8  479.15   20.30
  -3   0   8  399.06   20.20
  -3   0   7    1.30    0.70
   3   0  -7   -0.10    0.50
   3   0  -6   41.80    2.40
  -3   0   6   39.80    2.40
   3   0  -5    0.30    0.50
  -3   0   5    0.00    0.50
   3   0  -4 3243.68  154.18
   3   0  -3    0.10    0.30
  -3   0   3    0.20    0.20
  -3   0   3    0.00    0.30
   3   0  -2   35.80    1.70
   3   0  -2   30.80    1.80
  -3   0   2   37.10    1.80
  -3   0   2   42.80    1.90
   3   0  -1    0.20    0.20
   3   0  -1    0.10    0.20
  -3   0   1    0.20    0.20
   3   0   0  610.64   26.50
  -3   0   0  569.24   26.50
   3   0   1   -0.10    0.20
  -3   0  -1   -0.10    0.20
   3   0   2  103.59    4.80
  -3   0  -2  101.49    4.80
   3   0   3    0.60    0.30
  -3   0  -3    0.40    0.30
   3   0   3    0.50    0.20
  -3   0  -4   79.49    3.90
   3   0   4   79.39    3.90
   3   0   4   86.39    3.90
  -3   0  -5    0.20    0.30
   3   0   5    0.40    0.30
   3   0   5    0.10    0.30
   3   0   6   11.80    1.00
  -3   0  -6    9.90    0.80
   3   0   6   11.70    0.90
   3   0   7   -0.20    0.40
   3   0   7    0.40    0.50
  -3   0  -7   -0.20    0.20
   3   0   8  538.55   24.80
   3   0   8  556.84   25.00
   3   0   9   -0.60    0.60
   3   0   9   -0.40    0.50
   3   0  10   55.39    3.10
   3   0  10   62.89    3.40
   3   0  11   -0.20    0.80
   3   0  11    0.00    0.60
   3   0  12   51.29    2.80
   3   0  12   43.60    3.10
   3   0  13    1.40    1.10
   3   0  13   -0.80    0.70
   3   0  14    8.60    1.20
   3   0  14    6.90    1.50
   3   0  15   -1.20    1.00
   3   0  15   -0.70    0.80
   3   0  16   29.00    2.20
   3   0  16   25.80    2.60
   3   0  17   -0.70    0.80
   3   0  17   -2.40    1.20
   3   0  18   12.90    2.00
   3   0  18   14.30    1.60
   3   0  19   -0.90    0.90
  -3   1  19    4.10    0.80
  -3  -1  19    5.70    0.70
  -3   1  18   -0.20    0.60
  -3  -1  18    0.60    0.50
  -3   1  17   11.80    1.10
  -3  -1  17   12.80    1.00
  -3   1  16    7.50    0.80
  -3   1  16    6.90    1.70
  -3  -1  16    6.70    1.60
  -3  -1  16    7.40    0.70
  -3   1  15   31.00    1.70
  -3   1  15   31.00    2.90
  -3  -1  15   25.90    2.80
   3  -1 -15   29.60    2.90
  -3   1  14    0.50    0.40
  -3   1  14   -1.50    1.10
   3  -1 -14   -0.10    1.30
  -3  -1  14    1.50    1.20
  -3   1  13    1.60    0.40
  -3   1  13    1.80    0.40
  -3   1  13    1.30    1.20
   3  -1 -13    2.20    1.30
  -3  -1  13    2.20    1.20
  -3   1  12    8.60    0.70
  -3   1  12    9.50    0.70
  -3   1  12   12.10    1.70
   3  -1 -12    9.50    1.60
  -3  -1  12    7.30    1.40
  -3   1  11   32.70    1.60
   3   1 -11   33.00    2.60
  -3   1  11   30.30    2.40
  -3   1  11   32.30    1.60
   3  -1 -11   28.50    2.50
  -3  -1  11   29.10    2.50
  -3   1  10    1.50    0.20
   3   1 -10    1.90    1.00
  -3   1  10    1.00    0.90
  -3  -1  10    1.50    0.90
   3  -1 -10    1.50    0.90
  -3   1   9    3.80    1.00
   3  -1  -9    2.80    0.90
  -3  -1   9    3.60    0.90
   3   1  -8   32.30    2.30
  -3   1   8   32.80    2.30
  -3  -1   8   40.00    2.40
   3  -1  -8   37.50    2.40
   3   1  -7  213.28    9.40
  -3   1   7  181.58    9.30
   3  -1  -7  180.18    9.40
  -3  -1   7  216.38    9.50
   3   1  -6   90.99    4.50
  -3   1   6   89.39    4.00
  -3   1   6   77.09    4.40
  -3  -1   6   86.29    4.50
   3  -1  -6   98.09    4.50
   3   1  -5  152.38    7.60
  -3   1   5  161.58    7.20
  -3   1   5  165.38    7.60
  -3   1   5  160.68    7.20
  -3  -1   5  163.38    7.60
   3  -1  -5  156.78    7.60
  -3   1   4  439.76   18.30
   3   1  -4  391.16   18.20
  -3   1   4  373.16   18.00
  -3  -1   4  425.36   18.20
   3  -1  -4  373.76   18.20
   3  -1  -3 6709.53  320.47
   3  -1  -3 7020.60  319.97
   3   1  -2  480.55   21.20
  -3   1   2  496.75   21.20
   3   1  -2  488.95   21.10
   3  -1  -2  464.45   21.20
  -3  -1   2  460.45   21.10
  -3  -1   2  500.85   21.20
   3  -1  -2  398.26   21.10
   3   1  -1  576.54   41.90
   3  -1  -1  645.34   43.10
  -3  -1   1  777.32   44.80
   3   1   0   68.09    3.20
   3   1   0   65.29    3.10
  -3   1   0   66.39    3.20
  -3  -1   0   64.69    3.20
  -3  -1   0   69.49    3.10
   3  -1   0   69.39    3.20
  -3   1  -1   56.39    2.70
   3   1   1   54.99    2.70
  -3  -1  -1   54.89    2.70
   3  -1   1   55.79    2.70
  -3   1  -2  169.58    7.80
   3   1   2  172.48    7.80
   3   1   2  163.28    7.70
   3  -1   2  165.08    7.80
  -3  -1  -2  181.58    7.80
   3   1   3  864.31   38.90
   3   1   4    2.40    0.40
  -3   1  -4    2.40    0.40
   3   1   4    2.20    0.40
   3  -1   4    2.90    0.50
  -3  -1  -4    2.30    0.40
  -3   1  -5  104.59    5.00
   3   1   5  110.79    5.10
   3   1   5  110.09    5.10
  -3  -1  -5  112.79    5.10
   3  -1   5  106.39    5.10
   3  -1   5  106.19    5.20
   3   1   6  332.37   14.90
   3   1   6  306.57   14.80
  -3   1  -6  330.57   14.70
   3  -1   6  334.17   14.80
  -3  -1  -6  330.07   14.70
   3  -1   6  316.87   14.90
  -3   1  -7   33.90    1.70
   3   1   7   37.30    2.10
   3   1   7   35.70    2.00
   3  -1   7   37.10    2.00
  -3  -1  -7   35.10    1.80
   3  -1   7   36.60    2.10
   3   1   8  204.98    9.90
   3   1   8  206.48    9.80
  -3  -1  -8  203.38    9.50
   3  -1   8  216.58   10.00
   3  -1   8  225.18    9.80
   3   1   9    1.30    0.60
   3   1   9    1.70    0.70
   3  -1   9    0.80    0.70
   3  -1   9    1.10    0.50
   3   1  10   77.49    4.30
   3   1  10   84.29    4.10
   3  -1  10   80.99    4.30
   3  -1  10   78.79    4.00
   3   1  11  188.88    8.90
   3   1  11  181.58    9.10
   3  -1  11  194.08    8.90
   3   1  12   -0.10    0.80
   3   1  12   -0.10    0.60
   3  -1  12    0.20    0.60
   3  -1  12    0.40    0.90
   3   1  13   99.49    5.10
   3   1  13   99.09    5.40
   3  -1  13  102.79    5.10
   3  -1  13   97.99    5.50
   3   1  14    1.50    1.10
   3   1  14    1.90    0.80
   3  -1  14    2.00    0.80
   3  -1  14    1.30    1.20
   3   1  15    0.40    1.20
   3   1  15    1.10    0.80
   3  -1  15    0.20    1.10
   3  -1  15    0.30    0.80
   3   1  16    1.40    1.00
   3   1  16   -0.20    1.10
   3  -1  16    0.80    0.90
   3  -1  16   -0.90    1.10
   3   1  17   -0.20    0.90
   3  -1  17   -0.70    1.20
   3   1  18    4.00    1.10
   3  -1  18    5.80    1.60
   3  -1  18    2.90    1.10
   3   1  19   30.10    2.50
   3  -1  19   32.50    2.50
  -3   2  19    3.20    0.80
  -3  -2  19    2.40    0.60
  -3   2  18    0.00    0.60
  -3  -2  18    0.20    0.50
  -3   2  17    9.70    1.00
  -3  -2  17    8.90    0.80
  -3   2  16   21.40    1.50
  -3  -2  16   24.50    1.30
   3  -2 -16   25.70    2.70
  -3  -2  16   24.90    2.70
  -3   2  15    2.20    0.60
   3  -2 -15    3.30    1.50
  -3  -2  15    3.00    1.60
  -3   2  14   74.69    3.70
   3  -2 -14   76.39    4.80
  -3  -2  14   80.49    4.80
  -3   2  13    0.90    0.50
  -3   2  13    1.40    0.50
   3  -2 -13    0.10    1.10
  -3  -2  13    0.60    1.20
  -3   2  12   16.80    1.10
  -3   2  12   18.10    1.10
  -3   2  12   22.50    2.10
  -3  -2  12   16.70    1.90
   3  -2 -12   18.10    1.90
  -3   2  11   11.20    0.80
  -3   2  11    9.90    0.80
  -3   2  11   12.20    1.60
  -3  -2  11   13.40    1.70
   3  -2 -11   11.50    1.60
  -3   2  10   12.60    0.80
  -3   2  10   13.10    0.80
  -3   2  10   10.80    1.40
  -3  -2  10   13.40    1.50
   3  -2 -10   11.80    1.40
  -3   2   9    2.20    0.80
  -3   2   9    3.10    0.40
  -3   2   9    3.10    0.40
  -3  -2   9    5.30    1.20
   3  -2  -9    5.20    1.20
  -3   2   8   24.50    1.90
  -3   2   8   22.60    1.20
  -3   2   8   24.60    1.20
   3   2  -8   23.30    1.90
   3  -2  -8   23.50    1.90
  -3  -2   8   22.20    1.80
  -3   2   7   57.69    2.90
  -3   2   7   47.80    2.40
  -3   2   7   50.89    2.40
   3   2  -7   47.90    2.90
   3  -2  -7   52.39    3.00
  -3  -2   7   49.30    2.90
  -3   2   6   18.80    1.00
  -3   2   6   18.90    1.00
   3   2  -6   23.60    1.60
  -3  -2   6   19.80    1.50
   3  -2  -6   17.90    1.50
   3   2  -5    1.20    0.50
  -3   2   5    1.80    0.30
  -3   2   5    1.60    0.20
   3  -2  -5    2.50    0.70
  -3  -2   5    0.80    0.50
  -3   2   4  875.41   40.60
  -3  -2   4  975.60   40.80
   3  -2  -4  906.21   40.50
   3  -2  -4  907.01   40.50
  -3  -2   4  853.41   40.50
   3  -2  -4  918.31   40.80
   3   2  -3 1037.60   59.69
  -3   2   3 1055.29   62.39
   3  -2  -3 1132.19   62.79
  -3   2   2    7.40    0.60
   3   2  -2    7.20    0.50
   3  -2  -2    7.60    0.60
  -3  -2   2    8.50    0.70
  -3  -2   2    9.30    0.60
   3   2  -1    2.20    0.30
  -3   2   1    1.90    0.30
  -3  -2   1    1.80    0.30
   3  -2  -1    2.60    0.40
  -3  -2   1    1.70    0.30
  -3   2   0  483.55   22.00
   3   2   0  491.95   22.00
  -3  -2   0  496.95   22.00
   3  -2   0  481.35   22.00
  -3   2  -1    4.90    0.50
   3   2   1    2.90    0.40
  -3  -2  -1    3.30    0.40
   3  -2   1    4.30    0.50
   3   2   2  132.99    6.20
  -3   2  -2  131.99    6.20
  -3  -2  -2  137.89    6.00
   3  -2   2  137.39    6.20
  -3  -2  -2  128.99    6.20
  -3   2  -3    0.10    0.30
   3   2   3    0.40    0.30
  -3  -2  -3    0.40    0.30
   3  -2   3    0.30    0.30
  -3  -2  -3    0.30    0.20
  -3   2  -4  182.98    8.30
   3   2   4  172.98    8.40
  -3  -2  -4  179.88    8.30
  -3  -2  -4  190.18    8.40
   3  -2   4  181.48    8.40
  -3   2  -5   51.69    2.50
   3   2   5   49.99    2.60
   3   2   5   53.09    2.60
  -3  -2  -5   50.69    2.60
  -3  -2  -5   49.50    2.60
   3  -2   5   51.89    2.60
  -3   2  -6  180.58    8.10
   3   2   6  176.98    8.20
   3   2   6  179.58    8.20
  -3  -2  -6  174.38    8.20
   3  -2   6  168.98    8.20
   3  -2   6  184.48    8.30
  -3  -2  -6  174.68    8.20
   3   2   7    0.70    0.50
  -3   2  -7    1.50    0.20
   3   2   7    1.20    0.50
   3  -2   7    1.20    0.50
   3  -2   7    0.80    0.50
  -3  -2  -7    1.20    0.40
  -3  -2  -7    0.70    0.50
   3   2   8    9.80    0.90
   3   2   8   12.00    1.10
  -3  -2  -8    9.10    0.70
  -3  -2  -8    9.10    1.00
   3  -2   8   10.30    1.10
  -3  -2  -8    9.20    0.70
   3  -2   8    9.90    0.90
   3   2   9    3.20    0.70
   3   2   9    3.90    0.80
  -3  -2  -9    5.00    0.90
   3  -2   9    4.40    0.90
   3  -2   9    4.70    0.70
   3   2  10   29.50    1.90
   3   2  10   28.00    2.10
   3  -2  10   30.70    2.20
   3  -2  10   30.10    1.90
   3   2  11   -0.30    0.60
   3   2  11    0.00    0.80
   3  -2  11   -0.10    0.60
   3  -2  11    1.80    0.90
   3   2  12    6.20    0.90
   3   2  12    4.60    1.10
   3  -2  12    3.60    0.80
   3  -2  12    6.00    1.20
   3   2  13    0.80    1.00
   3   2  13    0.60    0.70
   3  -2  13    1.80    0.80
   3  -2  13    0.10    1.00
   3   2  14   44.90    2.80
   3  -2  14   44.50    3.30
   3  -2  14   50.29    2.80
   3   2  15   35.10    2.50
   3  -2  15   36.40    2.40
   3  -2  15   34.20    3.00
   3   2  16   16.30    1.60
   3  -2  16   14.10    1.50
   3  -2  16   15.40    2.10
   3   2  17   14.40    1.60
   3  -2  17   14.40    2.00
   3   2  18    2.20    1.00
   3  -2  18    4.40    1.60
   3  -2  18    2.10    1.00
   3   2  19   -0.40    1.00
   3  -2  19    1.20    1.10
  -3   3  19    1.90    0.80
  -3  -3  19   -0.50    0.50
  -3   3  18    0.30    0.70
  -3  -3  18    0.20    0.50
  -3   3  17   41.80    2.30
  -3  -3  17   36.80    2.00
   3  -3 -17   38.20    3.70
  -3   3  16   16.60    1.30
  -3  -3  16   14.40    0.90
   3  -3 -16    9.50    2.00
  -3  -3  16   14.30    2.10
  -3   3  15  132.79    6.40
   3  -3 -15  140.79    7.40
  -3  -3  15  123.59    8.70
  -3   3  14   50.79    2.70
   3  -3 -14   53.79    3.80
  -3  -3  14   47.80    3.60
  -3   3  13  145.19    6.70
  -3   3  13  143.19    6.70
  -3  -3  13  140.59    7.50
   3  -3 -13  143.49    7.60
  -3   3  12    3.50    0.60
  -3   3  12    2.90    0.50
  -3  -3  12    2.40    1.10
   3  -3 -12    5.00    1.40
  -3   3  11   79.59    3.70
  -3   3  11   79.59    3.80
   3  -3 -11   75.89    4.50
  -3  -3  11   71.99    4.40
  -3   3  10    0.00    0.40
  -3   3  10    0.50    0.40
   3  -3 -10    0.40    0.90
  -3  -3  10    0.60    0.90
  -3   3   9    0.50    0.30
  -3   3   9    0.40    0.40
  -3  -3   9    0.60    0.90
  -3   3   8  210.28    9.50
  -3   3   8  206.08    9.50
   3  -3  -8  217.48   10.00
  -3  -3   8  195.78    9.90
  -3   3   7  390.56   17.50
  -3   3   7  396.06   17.50
  -3  -3   7  368.16   17.90
   3  -3  -7  393.16   17.90
  -3   3   6  426.56   19.20
  -3   3   6  428.36   19.10
  -3  -3   6  372.26   19.40
   3  -3  -6  471.85   19.50
  -3   3   5   15.50    1.00
   3  -3  -5   16.70    0.80
  -3  -3   5   15.70    1.30
   3  -3  -5   15.60    0.80
   3  -3  -5   19.20    1.30
  -3   3   4   91.89    4.40
  -3  -3   4   94.59    4.30
  -3  -3   4   96.09    4.60
   3  -3  -4   91.09    4.30
   3  -3  -4   90.39    4.30
   3   3  -3  941.61   58.89
  -3  -3   3  867.81   54.79
   3   3  -2    0.20    0.20
  -3   3   2    0.30    0.30
  -3  -3   2    0.50    0.20
   3  -3  -2    0.40    0.30
  -3   3   1  465.65   21.50
   3   3  -1  477.15   21.40
  -3  -3   1  486.05   21.40
   3  -3  -1  473.15   21.50
   3   3   0  160.18    7.60
  -3   3   0  172.38    7.70
   3  -3   0  163.68    7.70
  -3  -3   0  168.18    7.60
   3   3   1  944.81   62.69
  -3   3  -1  938.81   61.79
  -3  -3  -1  928.21   62.79
   3  -3   1 1015.50   62.69
   3   3   2   16.10    1.00
  -3   3  -2   16.40    1.00
  -3  -3  -2   14.20    1.00
   3  -3   2   17.20    1.10
   3   3   3  360.46   16.90
  -3   3  -3  376.86   16.90
  -3  -3  -3  381.06   16.90
  -3  -3  -3  380.46   16.80
   3  -3   3  364.76   16.90
   3   3   4    3.30    0.50
  -3   3  -4    3.10    0.40
  -3  -3  -4    3.10    0.40
   3  -3   4    3.70    0.50
  -3  -3  -4    3.90    0.50
   3   3   5 1136.99   51.69
  -3   3  -5 1208.98   51.59
   3  -3   5 1165.68   51.69
  -3  -3  -5 1087.49   51.59
  -3   3  -6   66.49    3.20
   3   3   6   64.79    3.40
  -3  -3  -6   66.09    3.30
   3  -3   6   68.99    3.40
  -3  -3  -6   68.69    3.40
   3   3   7   18.10    1.40
  -3   3  -7   21.20    1.00
   3  -3   7   20.50    1.30
   3  -3   7   19.00    1.50
  -3  -3  -7   19.10    1.20
  -3  -3  -7   18.80    1.40
   3   3   8  127.59    6.00
   3  -3   8  124.39    6.00
  -3  -3  -8  116.29    6.00
  -3  -3  -8  127.69    5.80
  -3  -3  -8  125.09    5.80
   3  -3   8  126.99    6.20
   3   3   9  320.67   15.80
  -3  -3  -9  341.17   15.90
  -3  -3  -9  340.67   15.50
   3  -3   9  389.46   16.10
   3  -3   9  329.47   15.80
  -3  -3  -9  348.97   15.50
   3   3  10   27.70    1.80
  -3  -3 -10   26.70    2.00
   3  -3  10   26.70    1.70
   3  -3  10   25.80    2.10
   3   3  11   68.99    3.70
  -3  -3 -11   66.89    3.90
   3  -3  11   70.59    4.10
   3  -3  11   70.79    3.60
   3   3  12    4.00    0.90
   3  -3  12    5.90    1.30
   3  -3  12    4.50    0.90
   3   3  13   38.30    2.40
   3  -3  13   33.40    2.80
   3  -3  13   38.80    2.40
   3   3  14    8.90    1.20
   3  -3  14   10.40    1.20
   3  -3  14    9.30    1.60
   3  -3  15   11.20    1.30
   3  -3  15    8.10    1.60
   3   3  16    3.50    1.10
   3  -3  16    6.90    1.10
   3  -3  16    6.40    1.50
   3   3  17    0.30    1.00
   3  -3  17    3.60    1.40
   3   3  18    0.00    1.00
   3  -3  18    1.60    1.00
   3   3  19   19.70    2.00
   3  -3  19   19.90    1.90
  -3   4  19    1.70    0.80
  -3  -4  19    1.20    0.50
  -3   4  18    2.90    0.90
  -3  -4  18    1.30    0.50
   3  -4 -18    1.70    1.80
  -3   4  17   38.00    2.30
   3  -4 -17   37.60    3.70
  -3  -4  17   36.00    2.00
  -3   4  16   11.60    1.10
   3  -4 -16    8.10    1.90
  -3  -4  16    9.60    0.80
  -3  -4  16    9.00    1.80
  -3   4  15    2.70    0.80
   3  -4 -15    1.80    1.40
  -3  -4  15    2.00    0.40
  -3  -4  15    3.30    1.40
  -3   4  14   16.50    1.40
  -3  -4  14   18.00    2.10
   3  -4 -14   16.90    2.10
  -3   4  13    2.30    0.60
  -3   4  13    1.30    0.60
   3  -4 -13    3.10    1.40
  -3  -4  13    2.60    1.20
  -3   4  12  194.08    8.60
  -3   4  12  185.98    8.60
  -3  -4  12  163.08    9.20
   3  -4 -12  188.68    9.30
  -3   4  11   10.60    1.00
  -3   4  11   12.20    1.00
   3  -4 -11   10.50    1.60
  -3  -4  11   11.50    1.60
  -3   4  10   72.49    3.60
  -3   4  10   72.79    3.60
  -3  -4  10   76.69    4.30
   3  -4 -10   74.99    4.20
  -3   4   9   78.79    3.90
  -3   4   9   82.29    3.90
   3  -4  -9   83.29    4.50
  -3  -4   9   80.79    4.50
  -3   4   8  334.97   14.80
  -3   4   8  286.57   14.70
  -3  -4   8  353.46   15.30
   3  -4  -8  326.97   15.20
  -3   4   7   90.19    4.40
  -3   4   7   89.59    4.40
   3  -4  -7  100.99    4.90
  -3  -4   7   92.19    4.80
  -3   4   6   10.80    0.80
  -3   4   6   13.70    0.90
   3  -4  -6   11.50    0.70
  -3  -4   6   12.30    1.30
   3  -4  -6   10.90    1.20
   3  -4  -6   11.00    0.70
  -3   4   5  236.08   10.90
  -3  -4   5  266.17   11.20
   3  -4  -5  226.38   10.80
   3  -4  -5  231.28   10.90
  -3   4   4    0.70    0.30
   3  -4  -4    1.00    0.30
  -3  -4   4    0.90    0.20
   3  -4  -4    0.80    0.30
  -3  -4   4    0.70    0.50
  -3   4   3    9.50    0.80
  -3  -4   3    9.80    0.70
   3  -4  -3    9.40    0.80
   3   4  -2   38.40    1.80
  -3   4   2   36.20    1.90
  -3  -4   2   35.30    1.90
   3  -4  -2   37.10    1.90
  -3   4   1    7.50    0.70
   3   4  -1    7.30    0.70
   3  -4  -1    7.10    0.70
  -3  -4   1    8.30    0.70
  -3   4   0  136.39    6.20
   3   4   0  127.09    6.20
   3  -4   0  137.29    6.30
  -3  -4   0  132.89    6.20
   3   4   1    9.60    0.80
  -3   4  -1    9.00    0.80
  -3  -4  -1    9.00    0.80
   3  -4   1    9.70    0.80
  -3   4  -2  369.76   17.00
   3   4   2  364.76   17.00
   3  -4   2  377.66   17.00
  -3  -4  -2  386.66   17.00
   3   4   3   35.40    2.00
  -3   4  -3   36.60    1.90
   3  -4   3   36.40    2.00
  -3  -4  -3   36.00    1.90
   3   4   4   33.20    2.00
  -3   4  -4   36.50    1.90
   3  -4   4   37.20    2.00
  -3  -4  -4   37.60    1.90
  -3  -4  -4   33.10    1.90
  -3   4  -5   79.39    3.80
   3   4   5   83.09    3.90
  -3  -4  -5   77.49    3.90
   3  -4   5   80.59    3.90
  -3  -4  -5   75.19    3.80
   3   4   6    4.80    0.70
  -3   4  -6    6.40    0.60
  -3  -4  -6    6.50    0.70
  -3  -4  -6    6.70    0.80
   3  -4   6    7.20    0.70
   3   4   7    5.10    0.70
  -3  -4  -7    3.50    0.60
   3  -4   7    5.40    0.70
  -3  -4  -7    4.40    0.70
  -3  -4  -7    4.70    0.60
   3   4   8   84.49    4.30
   3  -4   8   83.69    4.50
  -3  -4  -8   89.69    4.30
  -3  -4  -8   84.59    4.10
   3  -4   8   78.79    4.20
  -3  -4  -8   87.39    4.10
   3   4   9   41.10    2.40
  -3  -4  -9   40.20    2.10
   3  -4   9   42.40    2.40
  -3  -4  -9   40.50    2.50
  -3  -4  -9   38.50    2.10
   3  -4   9   46.60    2.70
   3   4  10    0.80    0.60
   3  -4  10    0.60    0.80
   3  -4  10   -0.10    0.60
  -3  -4 -10   -0.20    0.70
   3   4  11    4.10    0.90
   3  -4  11    5.20    1.20
  -3  -4 -11    4.40    1.00
   3  -4  11    4.80    0.80
   3   4  12    5.80    1.00
   3  -4  12    5.40    1.20
   3  -4  12    4.50    0.90
  -3  -4 -12    4.40    1.10
   3   4  13    0.60    0.80
  -3  -4 -13    1.60    1.10
   3  -4  13    1.50    1.20
   3  -4  13    1.50    0.80
   3   4  14   18.00    2.40
   3  -4  14   18.50    1.60
   3  -4  14   23.10    2.30
   3   4  15    4.10    1.10
   3  -4  15    2.40    0.90
   3  -4  15    0.60    1.20
   3   4  16   34.10    2.50
   3  -4  16   28.00    2.30
   3  -4  16   34.40    3.50
   3   4  17    2.90    1.20
   3  -4  17    1.70    1.50
   3  -4  17    0.40    1.10
   3   4  18    1.20    1.00
   3  -4  18    1.50    1.00
   3   4  19    1.30    1.10
   3  -4  19    0.90    1.10
   3  -5 -19    3.30    1.90
  -3  -5  19    2.80    0.60
  -3   5  18    0.30    0.80
  -3  -5  18    0.60    0.50
   3  -5 -18    1.10    1.70
  -3   5  17    7.60    1.10
   3  -5 -17    6.70    2.00
  -3  -5  17    7.60    0.80
  -3   5  16   20.60    1.70
  -3  -5  16   15.70    2.20
   3  -5 -16   16.80    2.40
  -3  -5  16   19.60    1.20
  -3   5  15    7.80    1.00
  -3  -5  15    7.20    0.70
   3  -5 -15    6.20    1.80
  -3  -5  15    7.20    1.60
  -3   5  14    0.30    0.70
   3  -5 -14    0.80    1.30
  -3  -5  14    0.20    1.20
  -3  -5  14    0.10    0.40
  -3   5  13   24.40    1.70
  -3   5  13   22.60    1.70
  -3  -5  13   23.10    2.40
   3  -5 -13   21.50    2.40
  -3   5  12   50.89    2.80
  -3   5  12   51.59    2.80
   3  -5 -12   47.40    3.50
  -3  -5  12   55.09    3.60
  -3   5  11   74.29    3.80
  -3   5  11   75.39    3.80
  -3  -5  11   79.89    4.50
   3  -5 -11   75.29    4.50
  -3   5  10    4.10    0.70
  -3   5  10    3.50    0.60
   3  -5 -10    3.10    1.00
  -3  -5  10    2.70    1.00
  -3   5   9    6.60    0.70
  -3   5   9    7.20    0.80
   3  -5  -9    4.70    1.10
  -3  -5   9    8.90    1.40
  -3   5   8    8.30    0.80
  -3   5   8   12.50    1.00
  -3  -5   8   12.60    1.40
   3  -5  -8   10.30    1.30
  -3   5   7  719.33   33.80
  -3   5   7  751.32   33.80
  -3  -5   7  728.43   34.20
   3  -5  -7  820.22   34.20
   3  -5  -7  750.42   33.60
   3  -5  -7  734.73   33.60
  -3   5   6   26.20    1.60
   3  -5  -6   25.70    1.40
  -3  -5   6   26.90    1.90
   3  -5  -6   26.60    1.40
   3  -5  -6   25.10    1.90
  -3   5   5   61.69    3.10
   3  -5  -5   60.09    3.00
   3  -5  -5   63.29    3.00
  -3   5   4  742.93   33.80
   3  -5  -4  733.73   33.70
  -3  -5   4  709.23   33.60
   3  -5  -4  810.12   33.70
  -3   5   3   16.50    1.10
   3  -5  -3   14.80    1.10
  -3  -5   3   16.00    1.00
   3  -5  -3   14.90    1.00
  -3   5   2  108.09    5.10
   3  -5  -2  105.59    5.10
  -3  -5   2  105.29    5.00
   3   5  -1   56.69    2.90
  -3   5   1   58.99    3.00
  -3  -5   1   58.19    2.90
   3  -5  -1   61.39    3.00
   3   5   0   65.49    3.20
  -3   5   0   65.79    3.30
  -3  -5   0   65.69    3.30
   3  -5   0   67.29    3.30
  -3   5  -1  340.97   15.80
   3   5   1  341.77   15.80
   3  -5   1  348.77   15.90
  -3  -5  -1  358.36   15.80
   3   5   2  371.66   17.50
  -3   5  -2  406.96   17.50
  -3  -5  -2  369.96   17.50
   3  -5   2  387.96   17.50
  -3   5  -3  252.87   11.40
   3   5   3  245.18   11.40
  -3  -5  -3  250.97   11.40
   3  -5   3  244.18   11.40
   3   5   4    1.80    0.50
  -3   5  -4    1.80    0.40
  -3  -5  -4    1.50    0.50
   3  -5   4    2.30    0.50
  -3   5  -5  397.46   18.30
   3   5   5  419.26   18.50
  -3  -5  -5  397.56   18.40
   3  -5   5  401.96   18.40
  -3  -5  -5  405.06   18.40
  -3   5  -6  204.38    9.80
   3   5   6  223.18   10.00
  -3  -5  -6  213.08   10.00
   3  -5   6  220.58   10.00
  -3  -5  -6  215.98   10.00
   3   5   7  198.38    9.20
  -3  -5  -7  188.58    9.10
   3  -5   7  198.28    9.10
  -3  -5  -7  191.88    9.10
  -3  -5  -7  197.78    9.10
   3   5   8   16.30    1.40
   3  -5   8   15.60    1.30
  -3  -5  -8   15.60    1.20
  -3  -5  -8   16.40    1.20
  -3  -5  -8   18.90    1.50
   3   5   9   47.10    2.80
   3  -5   9   49.90    3.10
  -3  -5  -9   54.89    2.60
  -3  -5  -9   50.19    2.90
  -3  -5  -9   48.70    2.60
   3  -5   9   53.69    2.80
   3   5  10   24.00    1.80
  -3  -5 -10   25.00    1.40
  -3  -5 -10   23.00    2.00
  -3  -5 -10   25.80    1.40
   3  -5  10   26.90    1.80
   3  -5  10   24.00    2.20
   3   5  11  123.39    5.90
   3  -5  11  121.49    5.80
   3  -5  11  107.99    6.20
  -3  -5 -11  118.19    6.10
   3   5  12   -0.30    0.80
   3  -5  12    0.10    0.70
  -3  -5 -12    0.40    1.00
   3  -5  12    1.30    1.10
   3  -5  13   -0.30    1.00
  -3  -5 -13    0.10    1.00
   3  -5  13    0.10    0.70
   3   5  14    1.70    0.90
   3  -5  14    2.40    1.30
   3  -5  14    2.40    0.90
  -3  -5 -14    3.30    1.30
   3   5  15    2.60    1.00
   3  -5  15    2.70    1.40
   3  -5  15    3.90    1.00
   3   5  16    3.90    1.10
   3  -5  16    3.00    1.00
   3  -5  16    5.10    1.60
   3   5  17    0.00    1.00
   3  -5  17    2.70    1.40
   3  -5  17    0.50    0.90
   3   5  18   -1.20    1.00
   3  -5  18    0.40    1.00
  -3   6  19    3.80    1.10
  -3  -6  19    5.40    0.80
   3  -6 -19    2.00    2.00
  -3   6  18    8.10    1.20
  -3  -6  18    7.20    0.80
   3  -6 -18    4.10    1.90
  -3   6  17    1.40    0.90
   3  -6 -17    1.60    1.70
  -3  -6  17    1.00    0.60
  -3   6  16   50.39    2.80
   3  -6 -16   43.80    3.90
  -3  -6  16   43.80    2.40
  -3   6  15   26.40    2.00
  -3  -6  15   24.30    2.60
  -3  -6  15   25.90    1.60
   3  -6 -15   31.20    3.10
  -3   6  14    2.00    0.80
  -3  -6  14    1.70    0.50
  -3  -6  14    0.50    1.50
   3  -6 -14    2.80    1.40
  -3   6  13   46.00    2.60
  -3  -6  13   44.10    3.40
   3  -6 -13   40.10    3.40
  -3  -6  13   42.40    2.20
  -3   6  12   49.10    2.80
  -3   6  12   50.59    2.80
  -3  -6  12   47.70    3.50
   3  -6 -12   61.09    3.70
  -3   6  11    6.20    0.90
  -3   6  11    5.90    0.90
   3  -6 -11    5.40    1.30
  -3  -6  11    4.70    1.30
  -3   6  10   47.00    2.70
  -3   6  10   47.50    2.60
   3  -6 -10   51.39    3.30
  -3  -6  10   48.60    3.20
  -3   6   9    2.40    0.60
  -3   6   9    0.70    0.50
   3  -6  -9    1.30    0.90
  -3  -6   9    1.70    0.90
  -3   6   8  144.89    6.60
  -3   6   8  135.49    6.50
   3  -6  -8  136.09    6.30
  -3  -6   8  142.19    7.00
   3  -6  -8  132.99    6.30
  -3   6   7   14.60    1.20
  -3   6   7   16.50    1.20
  -3  -6   7   13.70    1.40
   3  -6  -7   14.90    1.00
   3  -6  -7   15.90    1.00
   3  -6  -7   15.90    1.60
  -3   6   6  101.39    5.00
   3  -6  -6  108.49    4.90
   3  -6  -6  102.19    5.00
  -3   6   5  763.52   34.60
   3  -6  -5  768.42   34.60
   3  -6  -5  770.12   34.60
  -3   6   4   34.90    2.00
  -3  -6   4   38.80    1.90
   3  -6  -4   35.20    1.90
   3  -6  -4   33.20    2.00
  -3   6   3  136.79    6.30
  -3  -6   3  131.49    6.20
   3  -6  -3  132.89    6.20
   3  -6  -3  126.29    6.20
  -3   6   2   39.20    2.20
   3  -6  -2   38.10    2.20
  -3  -6   2   41.20    2.10
  -3   6   1    6.60    0.70
   3   6  -1    4.50    0.50
  -3  -6   1    4.60    0.60
   3  -6  -1    4.20    0.60
  -3   6   0  176.88    8.60
   3   6   0  186.88    8.50
   3  -6   0  186.08    8.60
  -3  -6   0  185.38    8.50
   3   6   1   65.49    3.30
  -3   6  -1   66.39    3.30
  -3  -6  -1   62.39    3.20
   3  -6   1   63.69    3.30
   3   6   2   26.50    1.60
  -3   6  -2   24.40    1.50
  -3  -6  -2   24.00    1.50
   3  -6   2   23.60    1.50
  -3   6  -3    9.00    0.90
   3   6   3    7.80    0.80
  -3  -6  -3    9.10    0.90
   3  -6   3   10.20    1.00
  -3   6  -4  100.09    4.80
   3   6   4   96.69    4.80
   3  -6   4  101.79    4.90
  -3  -6  -4   97.59    4.80
  -3   6  -5   34.70    1.90
   3   6   5   36.00    2.10
  -3  -6  -5   34.10    2.00
   3  -6   5   37.30    2.10
   3   6   6  272.57   12.70
  -3   6  -6  270.77   12.50
   3  -6   6  278.17   12.60
  -3  -6  -6  271.97   12.60
  -3  -6  -6  272.07   12.60
   3   6   7   18.10    1.50
  -3  -6  -7   17.50    1.30
  -3  -6  -7   16.80    1.30
   3  -6   7   17.30    1.40
  -3  -6  -7   15.70    1.40
   3   6   8  142.89    7.00
  -3  -6  -8  142.99    6.90
  -3  -6  -8  153.18    6.90
   3  -6   8  138.29    6.90
  -3  -6  -8  146.39    7.00
   3   6   9    9.60    1.10
  -3  -6  -9    9.40    1.20
  -3  -6  -9    8.70    0.90
  -3  -6  -9    7.40    0.80
   3  -6   9   10.30    1.10
   3   6  10   90.39    4.70
  -3  -6 -10   91.39    4.40
   3  -6  10   88.79    5.00
  -3  -6 -10   94.59    4.40
  -3  -6 -10   92.89    4.80
   3  -6  10   90.69    4.70
   3   6  11    6.20    1.10
   3  -6  11    6.90    1.40
  -3  -6 -11    6.90    0.60
  -3  -6 -11    7.60    0.60
   3  -6  11    7.50    1.00
   3  -6  12    7.60    1.00
   3  -6  12    7.00    1.40
  -3  -6 -12    6.30    1.30
   3   6  13   -1.10    0.80
   3  -6  13    0.10    1.10
  -3  -6 -13    0.30    1.00
   3  -6  13    0.60    0.80
   3   6  14    6.50    1.20
   3  -6  14    7.60    1.20
   3  -6  14    7.10    1.60
  -3  -6 -14    5.40    1.40
   3   6  15   14.90    1.60
   3  -6  15   13.40    1.50
  -3  -6 -15   10.60    1.70
   3  -6  15   14.40    2.50
   3   6  16   10.40    1.50
   3  -6  16   11.20    2.10
   3   6  17    1.40    1.10
   3  -6  17    2.40    1.00
   3   6  18    2.30    1.20
   3  -6  18    3.40    1.20
  -3   7  19    2.80    1.10
   3  -7 -19    4.60    2.00
  -3  -7  19    2.70    0.70
  -3   7  18    4.10    1.10
  -3  -7  18    5.80    0.80
   3  -7 -18    7.40    2.00
  -3   7  17   30.20    2.20
  -3  -7  17   26.90    1.80
  -3   7  16    6.50    1.30
   3  -7 -16    4.50    1.80
  -3  -7  16    7.90    0.90
  -3   7  15   44.80    2.80
  -3  -7  15   48.60    2.50
  -3  -7  15   44.60    3.70
   3  -7 -15   44.10    3.80
  -3   7  14   25.90    1.90
  -3  -7  14   25.10    1.60
  -3  -7  14   23.20    2.60
   3  -7 -14   29.30    2.90
  -3   7  13    1.90    0.80
  -3  -7  13    1.60    1.20
   3  -7 -13    3.60    1.40
  -3  -7  13    1.00    0.50
  -3   7  12   75.39    4.00
  -3   7  12   73.39    4.30
   3  -7 -12   79.69    4.80
  -3  -7  12   83.39    4.80
  -3   7  11   34.10    2.20
  -3   7  11   32.90    2.10
   3  -7 -11   31.70    2.80
  -3  -7  11   37.00    2.80
  -3   7  10   13.30    1.20
  -3   7  10   11.50    1.10
  -3  -7  10   11.40    1.60
   3  -7 -10   14.10    1.80
  -3   7   9   19.00    1.40
  -3   7   9   15.20    1.40
   3  -7  -9   17.90    1.00
  -3  -7   9   17.20    1.80
   3  -7  -9   20.30    2.00
   3  -7  -9   18.80    1.00
  -3   7   8    2.90    0.70
  -3   7   8    4.10    0.80
   3  -7  -8    4.70    0.50
  -3  -7   8    3.20    1.00
   3  -7  -8    2.70    1.00
   3  -7  -8    3.40    0.50
  -3   7   7   17.30    1.40
   3  -7  -7   17.20    1.20
   3  -7  -7   16.80    1.20
  -3   7   6  164.08    7.70
   3  -7  -6  156.28    7.60
   3  -7  -6  167.58    7.60
  -3   7   5 1476.65   65.89
   3  -7  -5 1561.74   65.89
   3  -7  -5 1362.36   65.79
  -3   7   4  249.48   11.50
   3  -7  -4  251.57   11.50
  -3  -7   4  251.97   11.40
   3  -7  -4  242.98   11.50
  -3   7   3  375.26   18.10
   3  -7  -3  437.56   18.10
  -3  -7   3  386.76   18.00
   3  -7  -3  384.86   18.10
  -3   7   2   10.90    1.00
   3  -7  -2   10.90    1.00
  -3  -7   2   10.20    0.90
  -3   7   1  360.06   16.60
   3   7  -1  365.56   16.60
  -3  -7   1  362.46   16.60
   3  -7  -1  365.46   16.70
   3   7   0    9.00    0.80
  -3   7   0    8.70    0.90
  -3  -7   0    6.50    0.80
   3  -7   0    9.20    0.90
   3   7   1   92.89    4.50
  -3   7  -1   88.79    4.50
  -3  -7  -1   92.09    4.50
   3  -7   1   91.49    4.50
  -3   7  -2   32.80    1.90
   3   7   2   31.70    2.00
   3  -7   2   35.20    2.00
  -3  -7  -2   34.30    2.00
  -3   7  -3  335.07   15.50
   3   7   3  347.77   15.60
  -3  -7  -3  345.77   15.60
   3  -7   3  327.37   15.60
  -3   7  -4   15.40    1.20
   3   7   4   16.90    1.30
  -3  -7  -4   13.80    1.20
   3  -7   4   15.80    1.30
   3   7   5  273.37   12.30
  -3   7  -5  264.67   12.20
  -3  -7  -5  261.47   12.30
   3  -7   5  262.67   12.30
   3   7   6  322.37   15.10
  -3  -7  -6  331.27   15.10
  -3  -7  -6  332.77   15.10
   3  -7   6  325.97   15.10
   3   7   7   35.40    2.50
  -3  -7  -7   42.60    2.40
  -3  -7  -7   39.40    2.40
   3  -7   7   42.80    2.50
  -3  -7  -7   48.60    2.50
   3   7   8   10.10    1.20
  -3  -7  -8   11.30    1.20
   3  -7   8   10.50    1.10
  -3  -7  -8   10.50    1.00
  -3  -7  -8   10.50    1.00
   3   7   9   12.00    1.30
  -3  -7  -9   12.50    1.10
   3  -7   9   12.80    1.20
  -3  -7  -9   12.00    1.30
  -3  -7  -9   12.10    1.10
   3   7  10    1.90    0.80
  -3  -7 -10    3.50    0.70
  -3  -7 -10    3.20    0.90
  -3  -7 -10    4.00    0.70
   3  -7  10    2.30    0.80
   3   7  11  149.88    7.40
  -3  -7 -11  150.88    6.90
   3  -7  11  145.49    7.70
  -3  -7 -11  151.78    6.90
   3  -7  11  149.88    7.30
  -3  -7 -11  145.29    7.50
   3   7  12    5.10    1.10
   3  -7  12    5.50    1.00
  -3  -7 -12    5.60    1.20
   3  -7  12    9.60    1.60
   3   7  13   21.50    2.00
   3  -7  13   24.30    2.50
  -3  -7 -13   21.60    2.20
   3  -7  13   20.30    1.90
   3   7  14    7.40    1.30
   3  -7  14   10.50    1.80
   3  -7  14    8.00    1.30
  -3  -7 -14    9.70    1.60
   3   7  15    8.30    1.50
   3  -7  15   11.90    2.10
  -3  -7 -15   14.30    2.00
   3   7  16    1.70    1.10
  -3  -7 -16    2.70    1.40
   3  -7  16    4.20    1.60
   3  -7  16   -0.60    0.90
   3   7  17    1.30    1.10
   3  -7  17   -0.60    1.00
   3   7  18    2.80    1.20
   3  -7  18    3.50    1.20
  -3   8  18    7.70    1.30
   3  -8 -18    9.10    2.10
  -3  -8  18    6.60    1.00
  -3   8  17    8.20    1.30
   3  -8 -17    8.60    2.20
  -3  -8  17    5.40    0.90
  -3   8  16   15.80    1.60
  -3  -8  16   14.10    1.30
   3  -8 -16   19.30    2.50
  -3   8  15   16.90    1.60
  -3  -8  15   18.70    1.50
  -3  -8  15   23.20    2.60
   3  -8 -15   20.20    2.50
  -3   8  14   10.80    1.50
   3  -8 -14   11.20    2.00
  -3  -8  14    9.50    1.90
  -3  -8  14   10.50    1.00
  -3   8  13    6.60    1.10
  -3  -8  13    7.10    1.60
  -3  -8  13    5.80    0.80
   3  -8 -13    4.30    1.60
  -3   8  12    2.30    0.80
  -3  -8  12    0.50    1.10
   3  -8 -12    2.50    1.30
  -3  -8  12    0.80    0.60
  -3   8  11    2.60    0.80
  -3   8  11    2.00    0.80
   3  -8 -11    2.30    1.30
  -3  -8  11    1.30    1.10
  -3   8  10   89.69    4.80
  -3  -8  10   92.99    5.30
   3  -8 -10  101.89    5.40
  -3   8   9    9.90    1.10
  -3   8   9   13.00    1.30
   3  -8  -9   11.70    1.00
   3  -8  -9    9.60    1.40
   3  -8  -9   13.20    0.90
  -3  -8   9   13.40    1.70
  -3   8   8   64.29    3.40
   3  -8  -8   63.49    3.20
   3  -8  -8   64.59    3.30
  -3   8   7    2.80    0.70
   3  -8  -7    2.10    0.60
   3  -8  -7    3.00    0.60
  -3   8   6  298.37   13.50
   3  -8  -6  290.47   13.40
   3  -8  -6  287.57   13.50
  -3   8   5  111.39    5.50
  -3  -8   5  113.29    5.30
   3  -8  -5  109.49    5.40
   3  -8  -5  109.09    5.40
  -3   8   4  824.42   36.50
   3  -8  -4  819.42   36.50
   3  -8  -4  781.22   36.40
  -3  -8   4  803.92   36.40
  -3   8   3  975.10   43.00
   3  -8  -3  938.81   43.00
   3  -8  -3  919.51   42.90
  -3  -8   3  976.00   42.90
  -3   8   2   36.70    2.20
  -3  -8   2   38.40    2.10
   3  -8  -2   37.10    2.20
  -3   8   1   71.79    3.60
   3  -8  -1   72.49    3.70
  -3  -8   1   67.49    3.60
   3   8   0   99.69    5.00
  -3   8   0  106.79    5.00
   3  -8   0  102.49    5.10
  -3  -8   0  100.39    5.00
  -3   8  -1   33.30    2.00
   3   8   1   31.80    2.00
   3  -8   1   30.90    2.00
  -3  -8  -1   34.90    2.00
   3   8   2   79.49    4.00
  -3   8  -2   80.29    4.00
   3  -8   2   79.29    4.00
  -3  -8  -2   74.49    4.00
   3   8   3   10.60    1.10
  -3   8  -3   12.50    1.10
  -3  -8  -3   10.80    1.10
   3  -8   3   14.20    1.30
  -3   8  -4   66.99    3.30
   3   8   4   61.59    3.40
   3  -8   4   60.19    3.40
  -3  -8  -4   66.29    3.40
  -3   8  -5  175.08    8.40
   3   8   5  179.18    8.50
   3  -8   5  185.38    8.50
  -3  -8  -5  177.08    8.50
   3   8   6  230.48   11.00
   3  -8   6  243.78   11.00
  -3  -8  -6  231.48   10.90
  -3  -8  -6  227.18   10.90
   3   8   7   37.60    2.40
  -3  -8  -7   35.40    2.20
  -3  -8  -7   38.90    2.30
   3  -8   7   35.90    2.30
   3   8   8   94.59    4.70
  -3  -8  -8   86.89    4.70
   3  -8   8   89.29    4.70
  -3  -8  -8   92.29    4.60
  -3  -8  -8   91.59    4.60
  -3  -8  -9  167.78    7.90
  -3  -8  -9  172.18    8.20
  -3  -8  -9  165.58    7.90
   3  -8   9  161.88    8.00
   3   8  10   19.70    1.80
  -3  -8 -10   19.10    1.90
  -3  -8 -10   17.20    1.40
   3  -8  10   18.20    1.70
  -3  -8 -10   17.80    1.50
   3   8  11    6.10    1.10
  -3  -8 -11    5.90    0.80
   3  -8  11    5.60    1.00
  -3  -8 -11    4.50    0.70
   3  -8  11    4.10    1.30
  -3  -8 -11    6.00    1.20
   3   8  12   42.60    2.70
   3  -8  12   38.60    2.60
  -3  -8 -12   37.10    2.80
   3  -8  12   38.10    3.10
  -3  -8 -12   38.00    2.00
  -3  -8 -12   37.20    2.00
   3   8  13   -0.50    0.90
   3  -8  13    0.70    0.90
   3  -8  13   -0.10    1.20
  -3  -8 -13    1.00    1.10
   3   8  14    2.60    1.10
   3  -8  14    3.50    1.80
  -3  -8 -14    3.50    1.30
   3   8  15   -0.10    1.00
   3  -8  15   -1.00    0.90
  -3  -8 -15    0.60    1.30
   3  -8  15    0.80    1.40
   3   8  16   44.40    3.20
   3  -8  16   60.89    6.20
  -3  -8 -16   40.90    3.50
   3  -8  16   41.80    3.00
   3   8  17   -0.70    1.10
   3  -8  17    2.50    1.10
  -3  -8 -17    2.00    1.50
   3   8  18    1.50    1.20
   3  -8  18    0.10    1.00
   3  -9 -18    0.20    1.80
  -3  -9  18    1.60    0.80
  -3   9  17    4.00    1.20
  -3  -9  17    4.80    0.90
   3  -9 -17    5.90    2.10
  -3   9  16    1.10    1.00
   3  -9 -16    0.90    1.60
  -3  -9  16    0.40    0.70
  -3   9  15    6.80    1.20
   3  -9 -15    8.20    1.90
  -3  -9  15    7.30    1.00
  -3   9  14   28.30    2.30
  -3  -9  14   35.60    3.20
   3  -9 -14   31.20    3.20
  -3  -9  14   29.40    2.00
  -3   9  13   -0.30    0.80
  -3  -9  13    0.00    0.60
  -3  -9  13    0.10    1.40
   3  -9 -13   -0.50    1.40
  -3   9  12   -0.40    0.80
   3  -9 -12    1.40    1.40
  -3  -9  12   -0.20    1.20
  -3  -9  12    0.40    0.60
  -3   9  11   16.20    1.50
  -3   9  11   12.50    1.50
  -3  -9  11   11.30    1.70
   3  -9 -11   17.70    2.10
  -3   9  10   23.50    1.90
   3  -9 -10   23.50    1.40
   3  -9 -10   23.40    1.40
   3  -9 -10   24.00    2.50
  -3  -9  10   23.20    2.30
  -3   9   9   25.20    2.00
   3  -9  -9   27.80    2.40
   3  -9  -9   26.70    1.70
   3  -9  -9   25.80    1.60
  -3   9   8   42.40    3.00
   3  -9  -8   54.49    2.80
   3  -9  -8   51.99    2.70
  -3   9   7    6.70    1.00
   3  -9  -7    6.30    0.90
   3  -9  -7    5.80    0.80
  -3   9   6    4.50    0.80
   3  -9  -6    5.10    0.80
   3  -9  -6    4.40    0.70
  -3   9   5    2.50    0.70
   3  -9  -5    3.40    0.70
   3  -9  -5    2.20    0.70
  -3  -9   5    2.20    0.60
  -3   9   4   63.49    3.50
  -3  -9   4   67.69    3.40
   3  -9  -4   61.79    3.40
   3  -9  -4   66.39    3.50
  -3   9   3  572.34   25.50
   3  -9  -3  566.64   25.50
  -3  -9   3  561.64   25.40
   3  -9  -3  539.25   25.40
  -3   9   2  147.79    7.20
   3  -9  -2  150.08    7.30
  -3  -9   2  152.78    7.20
  -3   9   1   77.99    4.00
  -3  -9   1   74.99    3.90
   3  -9  -1   76.79    4.00
  -3   9   0  105.99    5.30
   3   9   0  103.29    5.20
   3  -9   0  110.79    5.30
  -3  -9   0  107.49    5.30
   3   9   1   40.70    2.30
  -3   9  -1   39.10    2.30
   3  -9   1   39.70    2.40
  -3  -9  -1   40.90    2.40
  -3   9  -2   57.19    3.00
   3   9   2   52.89    3.00
   3  -9   2   56.89    3.10
  -3  -9  -2   53.09    3.00
  -3   9  -3  131.49    6.20
   3   9   3  128.79    6.20
   3  -9   3  123.29    6.20
  -3  -9  -3  125.99    6.20
  -3   9  -4   14.80    1.20
   3   9   4   15.10    1.40
  -3  -9  -4   13.40    1.30
   3  -9   4   11.50    1.20
   3   9   5    4.70    0.90
  -3  -9  -5    6.10    0.90
   3  -9   5    4.10    0.80
  -3  -9  -5    4.10    0.80
   3   9   6  122.09    5.70
  -3  -9  -6  100.39    5.50
   3  -9   6  110.79    5.60
  -3  -9  -6  112.09    5.50
   3  -9   7   38.90    2.50
  -3  -9  -7   38.40    2.40
  -3  -9  -7   40.00    2.50
   3   9   8   27.90    2.20
  -3  -9  -8   28.40    2.10
   3  -9   8   30.90    2.20
  -3  -9  -8   33.20    2.20
  -3  -9  -8   30.50    2.00
   3   9   9    1.50    0.90
  -3  -9  -9    1.00    0.90
   3  -9   9   -0.20    0.70
  -3  -9  -9    0.60    0.70
  -3  -9  -9    0.80    0.70
   3   9  10  104.29    5.40
  -3  -9 -10  100.79    5.10
  -3  -9 -10  103.69    5.80
   3  -9  10  102.39    5.30
  -3  -9 -10  104.79    5.20
   3   9  11   19.30    1.80
   3  -9  11   18.40    1.70
  -3  -9 -11   13.20    1.70
  -3  -9 -11   16.20    1.40
  -3  -9 -11   14.30    1.40
   3   9  12    0.20    0.90
   3  -9  12    1.90    0.90
   3  -9  12    2.20    1.30
  -3  -9 -12    1.40    1.10
  -3  -9 -12    1.20    0.60
  -3  -9 -12    1.30    0.60
   3   9  13   32.20    2.60
  -3  -9 -13   32.70    2.70
   3  -9  13   32.90    3.00
   3  -9  13   28.60    2.40
   3   9  14    1.40    1.10
  -3  -9 -14    0.50    1.20
   3  -9  14    1.50    1.40
   3  -9  14    0.50    0.90
   3   9  15    1.40    1.20
  -3  -9 -15    2.80    1.40
   3  -9  15    3.90    1.60
   3  -9  15    4.40    1.20
   3   9  16    9.50    1.70
   3  -9  16   16.40    1.80
  -3  -9 -16   15.60    2.20
   3   9  17    8.20    1.60
  -3  -9 -17    9.10    1.90
   3  -9  17   10.70    1.50
   3   9  18    2.20    1.40
  -3  -9 -18    2.40    1.60
   3  -9  18    1.70    1.10
  -3 -10  18   17.30    1.60
   3 -10 -18   18.30    2.80
   3 -10 -17    7.40    2.10
  -3 -10  17    7.60    1.10
   3 -10 -16    4.70    2.60
  -3 -10  16    1.00    0.80
   3 -10 -15    0.30    1.50
  -3 -10  15    2.80    0.90
  -3  10  14    3.60    1.10
   3 -10 -14    5.00    1.80
  -3 -10  14    2.10    1.50
  -3 -10  14    3.90    0.90
  -3 -10  13    0.40    1.30
   3 -10 -13    1.20    1.40
  -3 -10  13    1.10    0.70
   3 -10 -12   31.10    3.10
  -3 -10  12   33.00    2.10
   3 -10 -11   59.49    2.90
  -3 -10  11   57.49    3.20
   3 -10 -11   55.49    4.00
   3 -10 -11   60.09    2.80
  -3  10  10   30.80    2.20
   3 -10 -10   32.20    1.90
   3 -10 -10   31.50    1.80
  -3 -10  10   29.80    2.60
   3 -10 -10   29.30    2.80
  -3  10   9   50.49    3.00
   3 -10  -9   50.49    2.70
   3 -10  -9   48.50    2.80
  -3  10   8    5.60    1.00
   3 -10  -8    5.40    0.80
   3 -10  -8    5.70    0.90
  -3  10   7   61.89    3.50
   3 -10  -7   63.19    3.30
   3 -10  -7   61.79    3.40
  -3  10   6   50.59    2.90
   3 -10  -6   45.80    2.70
   3 -10  -6   48.30    2.80
  -3  10   5   10.70    1.20
  -3 -10   5   12.30    1.20
   3 -10  -5   12.90    1.30
   3 -10  -5   11.30    1.10
   3 -10  -4   18.60    1.50
   3 -10  -4   16.00    1.60
  -3 -10   4   17.80    1.40
  -3  10   3   36.10    2.40
   3 -10  -3   35.60    2.40
   3 -10  -3   41.80    2.30
  -3 -10   3   39.50    2.30
  -3  10   2   89.99    4.60
   3 -10  -2   87.59    4.50
   3 -10  -2   91.69    4.60
  -3 -10   2   88.19    4.50
  -3  10   1  168.18    8.00
  -3 -10   1  165.98    8.00
   3 -10  -1  168.08    8.10
  -3  10   0  216.58   10.30
  -3 -10   0  220.18   10.30
   3 -10   0  217.18   10.30
  -3  10  -1   23.90    1.70
   3  10   1   23.80    1.70
   3 -10   1   23.50    1.80
  -3 -10  -1   22.30    1.70
   3  10   2   -0.40    0.60
  -3  10  -2    0.80    0.60
  -3 -10  -2    0.00    0.60
   3 -10   2    1.10    0.70
  -3  10  -3    1.90    0.70
   3  10   3    0.90    0.70
  -3 -10  -3    1.50    0.70
   3 -10   3    0.40    0.60
  -3  10  -4   12.00    1.10
   3  10   4   12.10    1.30
  -3 -10  -4   12.40    1.20
  -3 -10  -4   11.30    1.20
   3 -10   4   11.80    1.20
   3  10   5  190.58   10.00
  -3 -10  -5  217.58   10.00
  -3 -10  -5  215.78   10.00
   3 -10   5  214.48   10.00
   3  10   6   21.40    1.90
  -3 -10  -6   23.70    1.90
  -3 -10  -6   21.70    1.80
   3 -10   6   21.30    1.80
   3  10   7   25.50    2.00
  -3 -10  -7   20.10    1.80
   3 -10   7   23.60    1.90
  -3 -10  -7   22.70    1.90
   3  10   8    1.40    0.90
  -3 -10  -8    1.70    0.80
  -3 -10  -8    1.50    0.80
   3 -10   8    2.90    0.90
   3  10   9   50.19    3.10
  -3 -10  -9   47.70    3.50
  -3 -10  -9   49.40    3.00
   3 -10   9   48.10    3.00
  -3 -10  -9   49.99    2.90
   3  10  10   54.79    3.40
  -3 -10 -10   54.09    3.20
  -3 -10 -10   58.59    3.50
  -3 -10 -10   54.69    3.10
   3  10  11   13.60    1.60
   3 -10  11   12.00    1.50
  -3 -10 -11   13.50    1.30
  -3 -10 -11   12.70    1.30
  -3 -10 -11   12.50    1.60
   3  10  12   -0.40    1.00
   3 -10  12   -0.30    1.20
   3 -10  12    0.70    0.90
  -3 -10 -12   -0.10    0.60
  -3 -10 -12   -0.20    1.00
  -3 -10 -12    0.30    0.60
   3  10  13   -0.80    1.00
   3 -10  13   -1.10    0.80
  -3 -10 -13    0.00    0.40
  -3 -10 -13    0.40    0.40
   3 -10  13    0.00    1.40
  -3 -10 -13    3.00    1.30
   3  10  14    0.50    1.10
   3 -10  14    4.00    1.50
   3 -10  14    0.90    1.00
  -3 -10 -14    0.70    1.20
   3  10  15    1.30    1.20
  -3 -10 -15    3.30    1.40
   3 -10  15    0.90    1.00
   3  10  16    9.40    1.60
   3 -10  16   10.50    1.50
  -3 -10 -16    8.80    1.90
   3  10  17    3.00    1.40
   3 -10  17    4.10    1.30
  -3 -10 -17    3.40    1.60
   3 -11 -17    3.50    1.90
  -3 -11  17    0.30    0.90
   3 -11 -16    2.50    1.70
  -3 -11  16    1.50    0.90
   3 -11 -15   21.30    2.70
  -3 -11  15   20.60    1.90
   3 -11 -14   23.30    2.80
  -3 -11  14   21.10    1.90
  -3 -11  13    1.70    1.40
   3 -11 -13    2.40    1.60
  -3 -11  13    2.40    0.90
   3 -11 -12    6.90    1.70
  -3 -11  12   11.10    1.20
  -3 -11  11  106.99    5.40
   3 -11 -11  104.59    5.10
   3 -11 -11  105.59    5.10
   3 -11 -11  110.49    6.10
   3 -11 -10    0.50    0.60
   3 -11 -10   -1.20    1.20
   3 -11 -10    0.60    0.70
  -3 -11  10    0.50    0.70
  -3  11   9    3.00    0.90
   3 -11  -9    5.40    0.90
   3 -11  -9    6.00    0.90
  -3  11   8   19.70    1.90
   3 -11  -8   20.80    1.80
   3 -11  -8   21.50    1.60
  -3  11   7   86.29    4.70
   3 -11  -7   90.89    4.70
   3 -11  -7   92.49    4.60
  -3  11   6   82.19    4.50
   3 -11  -6   84.79    4.50
   3 -11  -6   88.49    4.40
  -3 -11   6   81.09    4.30
  -3  11   5   22.60    1.80
   3 -11  -5   23.40    1.70
  -3 -11   5   18.60    1.70
   3 -11  -5   21.10    1.80
  -3  11   4  238.88   11.80
  -3 -11   4  245.08   11.90
   3 -11  -4  249.18   11.80
   3 -11  -4  268.47   11.80
  -3  11   3   11.30    1.20
   3 -11  -3   13.20    1.40
   3 -11  -3   14.50    1.50
  -3  11   2   19.80    1.70
   3 -11  -2   20.20    1.80
  -3  11   1   11.60    1.20
  -3 -11   1    9.40    1.20
   3 -11  -1   10.70    1.30
   3 -11   0   24.70    1.90
  -3 -11   0   22.80    1.80
  -3  11  -1   62.89    3.60
   3  11   1   68.59    3.60
   3 -11   1   64.49    3.60
  -3 -11  -1   65.79    3.60
  -3  11  -2   40.90    2.50
  -3 -11  -2   39.30    2.50
   3 -11   2   38.60    2.50
  -3  11  -3   54.99    3.10
   3  11   3   59.59    3.20
  -3 -11  -3   56.89    3.20
  -3 -11  -3   51.49    3.10
   3 -11   3   51.29    3.20
   3  11   4    7.90    1.10
  -3 -11  -4    8.00    1.10
  -3 -11  -4    6.60    1.00
   3 -11   4    7.00    1.10
   3  11   5   61.19    3.50
  -3 -11  -5   66.29    3.50
   3 -11   5   58.19    3.80
  -3 -11  -5   58.79    3.50
   3  11   6    2.50    0.90
  -3 -11  -6    3.20    0.90
  -3 -11  -6    1.60    0.80
   3  11   7   56.89    3.40
  -3 -11  -7   54.69    3.30
  -3 -11  -7   53.89    3.20
   3 -11   7   55.89    3.70
   3  11   8    6.30    1.20
   3 -11   8    8.70    1.30
  -3 -11  -8    6.40    1.10
  -3 -11  -8    6.20    1.10
   3  11   9    3.60    1.10
   3 -11   9    4.60    1.10
  -3 -11  -9    3.10    1.10
  -3 -11  -9    4.10    1.00
  -3 -11  -9    5.30    1.30
   3  11  10    0.60    1.00
  -3 -11 -10    1.30    0.90
  -3 -11 -10    1.60    1.00
   3 -11  10    0.10    0.90
  -3 -11 -10   -0.20    0.80
   3  11  11   25.90    2.50
   3 -11  11   32.00    2.40
  -3 -11 -11   25.80    2.10
  -3 -11 -11   25.00    2.50
  -3 -11 -11   29.00    2.00
   3  11  12   20.20    2.10
  -3 -11 -12   17.90    1.60
  -3 -11 -12   18.20    1.60
   3 -11  12   23.30    2.20
  -3 -11 -12   21.40    2.20
   3  11  13    1.30    1.20
  -3 -11 -13    1.30    0.60
   3 -11  13    0.40    1.30
  -3 -11 -13    1.30    1.20
  -3 -11 -13    1.30    0.60
   3 -11  13    1.20    1.10
   3  11  14    2.60    1.30
  -3 -11 -14    2.00    1.30
   3 -11  14    2.40    1.10
   3 -11  14    2.20    1.40
   3  11  15    0.10    1.30
   3 -11  15   -0.10    1.00
  -3 -11 -15    0.10    1.30
   3  11  16    0.90    1.30
   3 -11  16    2.40    1.20
  -3 -11 -16    0.60    1.40
   3  11  17   16.00    2.10
   3 -11  17   19.30    2.10
  -3 -11 -17   18.40    2.50
   3 -12 -17    5.40    2.10
  -3 -12  17    6.10    1.20
   3 -12 -16    4.30    2.00
  -3 -12  16    3.40    1.10
  -3 -12  15   12.60    1.60
   3 -12 -15    5.30    2.00
   3 -12 -14    9.90    2.10
  -3 -12  13   30.30    2.30
  -3 -12  13   30.20    3.00
   3 -12 -13   29.50    3.10
   3 -12 -12    3.20    0.50
  -3 -12  12    2.40    0.90
   3 -12 -12    2.80    0.60
   3 -12 -12    0.90    1.50
  -3 -12  11    0.40    0.80
   3 -12 -11    0.00    0.60
   3 -12 -11   -1.90    1.20
   3 -12 -11    0.90    0.70
  -3 -12  10    3.90    1.00
   3 -12 -10    2.30    0.80
   3 -12 -10    2.90    0.80
   3 -12  -9   11.90    1.30
   3 -12  -9   10.70    1.30
  -3 -12   9   11.10    1.30
  -3  12   8    8.30    1.20
   3 -12  -8    8.50    1.10
  -3 -12   8    8.50    1.20
  -3  12   7   46.60    3.00
   3 -12  -7   49.40    3.00
   3 -12  -7   51.59    3.20
  -3 -12   7   50.49    2.90
  -3  12   6    1.20    0.80
  -3 -12   6    1.40    0.70
   3 -12  -6    2.00    0.80
   3 -12  -6    0.80    0.80
  -3  12   5   56.99    3.30
  -3 -12   5   54.49    3.20
   3 -12  -5   56.69    3.40
   3 -12  -5   59.09    3.30
  -3  12   4   84.69    4.50
   3 -12  -4   76.59    4.30
   3 -12  -4   81.99    4.50
  -3 -12   4   86.69    4.30
  -3  12   3   51.69    3.10
   3 -12  -3   57.39    3.20
   3 -12  -3   47.30    3.00
  -3 -12   3   53.89    3.00
  -3  12   2   92.99    4.90
   3 -12  -2   92.99    4.80
   3 -12  -2   99.19    5.00
  -3 -12   2   88.19    4.80
  -3  12   1   17.50    1.60
  -3 -12   1   17.30    1.60
   3 -12  -1   15.40    1.60
  -3  12   0   47.30    2.80
  -3 -12   0   42.70    2.70
   3 -12   0   45.50    2.80
  -3  12  -1   11.90    1.30
   3 -12   1    9.00    1.20
  -3 -12  -1   10.40    1.20
  -3  12  -2    3.80    0.90
   3  12   2    2.30    0.80
  -3 -12  -2    3.10    0.80
   3 -12   2    1.20    0.80
  -3 -12  -2    1.00    0.90
   3  12   3   28.30    2.10
  -3 -12  -3   26.00    2.10
   3 -12   3   28.20    2.20
  -3 -12  -3   29.60    2.10
   3  12   4   24.90    2.10
  -3 -12  -4   26.50    2.10
   3 -12   4   31.20    2.20
  -3 -12  -4   29.70    2.20
   3  12   5    3.10    1.00
  -3 -12  -5    3.20    0.90
  -3 -12  -5    4.70    1.10
   3 -12   5    4.10    1.00
   3  12   6    8.40    1.30
  -3 -12  -6    9.10    1.30
   3 -12   6    6.30    1.20
  -3 -12  -6    8.70    1.30
   3  12   7  135.99    6.90
  -3 -12  -7  136.79    6.90
   3 -12   7  136.69    6.90
  -3 -12  -7  133.99    6.80
   3  12   8    0.30    1.00
   3 -12   8    0.40    0.90
  -3 -12  -8    1.10    0.80
  -3 -12  -8    0.20    0.90
   3  12   9   14.40    1.70
  -3 -12  -9   17.00    1.70
   3 -12   9   17.20    1.70
  -3 -12  -9   17.80    1.70
   3  12  10   92.99    5.20
  -3 -12 -10   92.19    4.90
   3 -12  10   89.99    5.00
  -3 -12 -10   92.59    5.20
  -3 -12 -10   92.09    4.90
   3  12  11   12.70    1.70
  -3 -12 -11   12.30    1.40
   3 -12  11   13.60    1.70
  -3 -12 -11   10.70    1.60
  -3 -12 -11   12.20    1.40
   3  12  12    0.90    1.10
  -3 -12 -12    0.40    1.20
   3 -12  12    2.10    1.10
  -3 -12 -12   -0.10    0.70
  -3 -12 -12    0.10    0.80
   3  12  13    2.80    1.30
   3 -12  13    2.00    1.40
  -3 -12 -13    2.20    0.70
  -3 -12 -13    2.90    0.80
  -3 -12 -13    4.50    1.50
   3 -12  13    2.20    1.20
   3  12  14    3.40    1.40
   3 -12  14    4.70    1.30
  -3 -12 -14    3.60    1.50
   3  12  15   13.00    1.90
   3 -12  15   10.10    1.60
  -3 -12 -15   13.00    1.90
   3  12  16   -0.50    1.30
  -3 -12 -16    1.90    1.50
   3 -12  16    1.20    1.20
   3 -13 -17    6.30    2.10
  -3 -13  17    2.30    1.10
  -3 -13  16   -0.10    0.90
   3 -13 -16    2.00    1.90
  -3 -13  15    5.00    1.20
   3 -13 -15    9.30    2.10
  -3 -13  14   21.50    2.10
   3 -13 -14   20.40    2.80
  -3 -13  13    2.10    1.00
   3 -13 -13    1.30    1.70
  -3 -13  12    1.90    1.00
   3 -13 -12    4.80    0.80
   3 -13 -12    4.90    0.80
   3 -13 -12    2.80    1.60
   3 -13 -11   26.10    1.90
   3 -13 -11   24.20    1.80
   3 -13 -11   23.20    2.60
  -3 -13  11   27.10    2.20
   3 -13 -10   23.10    2.70
   3 -13 -10   26.90    1.90
  -3 -13  10   25.00    2.10
   3 -13  -9    6.30    1.20
   3 -13  -9    5.50    1.10
  -3 -13   9    4.10    1.00
  -3 -13   8    0.10    0.80
   3 -13  -8    0.00    0.70
  -3 -13   8   -0.80    0.70
   3 -13  -8   -0.50    0.80
  -3 -13   7   19.30    1.80
   3 -13  -7   15.20    1.60
  -3 -13   7   15.50    1.40
   3 -13  -7   15.00    1.50
  -3  13   6    3.50    1.00
   3 -13  -6    3.30    1.00
   3 -13  -6    2.60    0.90
  -3 -13   6    0.70    0.80
  -3 -13   6    3.30    1.00
  -3  13   5   87.19    4.70
   3 -13  -5   78.79    4.50
  -3 -13   5   87.59    4.50
   3 -13  -5   89.99    4.70
  -3  13   4   -1.00    0.70
   3 -13  -4    0.60    0.80
   3 -13  -4   -0.90    0.80
  -3 -13   4    1.00    0.70
  -3  13   3   55.59    3.20
   3 -13  -3   50.29    3.20
   3 -13  -3   51.39    3.10
  -3 -13   3   47.40    3.00
  -3  13   2   39.50    2.60
  -3 -13   2   40.80    2.50
   3 -13  -2   33.80    2.60
   3 -13  -2   37.80    2.50
  -3  13   1    1.00    0.90
   3 -13  -1    0.70    0.80
  -3 -13   1    4.10    1.10
   3 -13  -1    3.50    1.00
  -3 -13   1    3.30    0.90
  -3  13   0   38.60    2.50
  -3 -13   0   38.10    2.60
   3 -13   0   38.50    2.60
  -3 -13   0   36.20    2.50
  -3 -13  -1   59.49    3.50
   3 -13   1   58.59    3.50
  -3 -13  -1   57.19    3.40
  -3 -13  -2   13.10    1.40
  -3 -13  -2   12.30    1.40
   3 -13   2   12.20    1.40
   3  13   3   13.00    1.40
  -3 -13  -3   13.00    1.40
   3 -13   3   15.20    1.60
  -3 -13  -3   12.30    1.40
   3  13   4   11.30    1.40
  -3 -13  -4   10.20    1.30
  -3 -13  -4   11.50    1.50
   3 -13   4    8.80    1.30
   3  13   5  290.47   13.80
  -3 -13  -5  296.57   13.80
   3 -13   5  290.47   13.80
  -3 -13  -5  287.07   13.80
   3  13   6  103.69    5.30
  -3 -13  -6   92.89    5.10
  -3 -13  -6   95.79    5.20
   3 -13   6   93.39    5.20
   3  13   7    9.70    1.50
  -3 -13  -7   10.80    1.50
  -3 -13  -7   11.60    1.50
   3 -13   7   14.20    1.60
   3  13   8    6.30    1.30
  -3 -13  -8    5.00    1.20
   3 -13   8    4.10    1.30
  -3 -13  -8    4.40    1.10
   3  13   9    5.00    1.40
  -3 -13  -9    5.60    1.10
   3 -13   9    1.10    1.00
  -3 -13  -9    4.20    1.20
   3  13  10   13.00    1.70
  -3 -13 -10   16.10    1.60
   3 -13  10   15.80    1.80
  -3 -13 -10   15.00    1.90
  -3 -13 -10   15.70    1.70
   3  13  11    6.70    1.40
  -3 -13 -11    4.00    1.10
  -3 -13 -11    4.60    1.40
   3 -13  11    5.10    1.30
  -3 -13 -11    4.80    1.10
   3  13  12   -0.40    1.20
   3 -13  12   -0.50    1.00
  -3 -13 -12    0.00    0.80
  -3 -13 -12    0.30    1.20
  -3 -13 -12    0.30    0.80
   3  13  13    6.80    1.60
  -3 -13 -13    5.50    1.50
   3 -13  13    5.70    1.40
  -3 -13 -13    5.40    1.00
  -3 -13 -13    3.90    0.90
   3  13  14   10.40    1.70
  -3 -13 -14    9.00    0.90
  -3 -13 -14    9.40    1.80
  -3 -13 -14    8.60    0.90
   3 -13  14    7.90    1.50
   3  13  15    0.30    1.30
   3 -13  15   -0.40    1.10
  -3 -13 -15   -1.40    1.30
   3  13  16    0.70    1.40
   3 -13  16   -0.10    1.10
  -3 -13 -16   -0.60    1.40
   3 -14 -16   -1.80    1.70
  -3 -14  16    1.60    1.10
   3 -14 -15   13.60    2.40
  -3 -14  15   11.00    1.60
  -3 -14  14    0.70    1.00
   3 -14 -13    3.60    0.60
   3 -14 -13    4.20    0.70
  -3 -14  13    2.80    1.10
   3 -14 -13    6.70    2.00
  -3 -14  12   73.39    4.10
   3 -14 -12   74.19    4.90
   3 -14 -12   66.49    3.70
   3 -14 -12   69.99    3.80
  -3 -14  11    0.20    0.90
   3 -14 -11    0.30    0.70
   3 -14 -11    0.20    1.30
   3 -14 -11    1.80    1.10
   3 -14 -10    3.90    1.10
   3 -14 -10    5.10    1.40
  -3 -14  10    4.50    1.20
  -3 -14   9   16.70    1.80
   3 -14  -9   21.30    1.90
  -3 -14   9   20.20    1.90
   3 -14  -9   19.20    1.70
  -3 -14   8    0.20    0.90
   3 -14  -8    0.60    0.80
  -3 -14   8   -0.90    0.70
   3 -14  -8    0.40    1.00
  -3 -14   7    2.10    0.90
   3 -14  -7    1.70    0.90
  -3 -14   7    1.40    1.00
   3 -14  -7    3.30    1.20
   3 -14  -6   17.20    1.70
   3 -14  -6   19.40    1.90
  -3 -14   6   16.50    1.60
  -3 -14   6   16.60    1.70
   3 -14  -5    1.60    1.00
  -3 -14   5    0.90    0.90
   3 -14  -5    0.50    0.80
  -3 -14   5    0.70    0.80
  -3 -14   4   59.29    3.40
   3 -14  -4   56.59    3.40
   3 -14  -4   58.49    3.60
  -3 -14   4   60.69    3.50
   3 -14  -3    5.10    1.10
  -3 -14   3    3.00    1.00
  -3 -14   3    2.90    0.90
   3 -14  -3    5.10    1.20
  -3 -14   2   23.50    2.10
  -3 -14   2   24.60    2.00
   3 -14  -2   24.90    2.20
   3 -14  -2   22.70    2.00
   3 -14  -1   31.80    2.50
  -3 -14   1   35.60    2.50
  -3 -14   1   33.00    2.40
   3 -14  -1   32.40    2.40
  -3 -14   0    4.50    1.10
  -3 -14   0    2.60    1.10
   3 -14   0    5.00    1.10
  -3 -14  -1   20.20    1.90
  -3 -14  -1   19.60    1.90
   3 -14   1   18.50    1.90
   3 -14   2    7.20    1.20
  -3 -14  -2   10.40    1.40
  -3 -14  -2    9.60    1.30
  -3 -14  -3   31.50    2.40
   3 -14   3   29.10    2.40
  -3 -14  -3   29.60    2.30
   3  14   4   95.19    5.00
  -3 -14  -4   89.39    5.00
   3 -14   4   92.79    5.10
  -3 -14  -4   92.69    5.10
   3  14   5    0.50    0.90
  -3 -14  -5    1.10    0.90
  -3 -14  -5   -0.20    0.90
   3 -14   5   -0.60    1.00
   3  14   6   74.59    4.10
   3 -14   6   65.69    4.10
  -3 -14  -6   67.89    4.00
  -3 -14  -6   65.19    4.00
   3  14   7    3.60    1.20
  -3 -14  -7    5.60    1.20
  -3 -14  -7    6.40    1.40
   3 -14   7    3.50    1.20
   3  14   8  365.36   17.00
   3 -14   8  361.46   17.00
  -3 -14  -8  354.76   16.80
  -3 -14  -8  352.66   16.90
   3  14   9   11.70    1.70
  -3 -14  -9    7.60    1.30
   3 -14   9    9.10    1.60
  -3 -14  -9    8.60    1.40
   3  14  10    1.00    1.20
  -3 -14 -10    0.70    0.90
  -3 -14 -10    2.10    1.30
   3 -14  10    0.90    1.20
  -3 -14 -10    1.00    1.10
   3  14  11    0.00    1.10
   3 -14  11   -0.20    1.10
  -3 -14 -11   -0.10    1.00
  -3 -14 -11    0.30    1.20
  -3 -14 -11    0.90    0.90
   3  14  12    3.00    1.40
  -3 -14 -12    0.30    1.30
  -3 -14 -12    1.30    1.00
  -3 -14 -12    0.60    0.90
   3 -14  12    0.40    1.10
   3  14  13    9.70    1.80
   3 -14  13    8.20    1.60
  -3 -14 -13    9.70    1.20
  -3 -14 -13    7.60    1.20
  -3 -14 -13    8.30    1.70
   3  14  14    0.30    1.40
  -3 -14 -14   -1.00    1.30
   3 -14  14    0.40    1.20
  -3 -14 -14    0.00    0.60
  -3 -14 -14    0.70    0.70
   3  14  15    3.50    1.70
  -3 -14 -15    4.90    1.70
   3 -14  15    2.60    1.30
   3 -15 -16   16.80    2.70
  -3 -15  16   18.70    2.00
   3 -15 -15    1.60    1.90
  -3 -15  15   -0.10    1.10
  -3 -15  14    2.50    1.20
   3 -15 -14    0.30    1.70
   3 -15 -13    7.40    1.00
   3 -15 -13    5.80    0.80
  -3 -15  13    7.70    1.40
   3 -15 -13    8.40    2.00
  -3 -15  12   25.70    2.40
   3 -15 -12   23.90    1.90
   3 -15 -12   23.10    2.80
  -3 -15  11   42.00    3.10
   3 -15 -11   52.79    3.20
   3 -15 -11   43.50    2.90
  -3 -15  11   41.10    2.90
   3 -15 -10    3.60    1.10
  -3 -15  10    3.20    1.20
   3 -15 -10    3.10    1.00
  -3 -15  10    1.80    0.90
  -3 -15   9    8.00    1.30
  -3 -15   9    8.60    1.40
   3 -15  -9    5.80    1.20
   3 -15  -9    9.10    1.40
  -3 -15   8    1.50    0.90
   3 -15  -8    2.30    1.10
  -3 -15   8    1.60    1.00
   3 -15  -8    2.90    1.00
   3 -15  -7   11.50    1.60
  -3 -15   7   12.20    1.40
  -3 -15   7   14.70    1.70
   3 -15  -7   13.00    1.50
   3 -15  -6   86.59    4.80
   3 -15  -6   87.39    5.00
  -3 -15   6   88.49    4.90
  -3 -15   6   92.19    4.80
   3 -15  -5   -0.10    0.90
  -3 -15   5    0.10    1.00
  -3 -15   5    0.00    0.80
   3 -15  -5    0.10    0.90
   3 -15  -4   -0.40    0.80
   3 -15  -4    0.60    1.10
  -3 -15   4    0.70    0.90
  -3 -15   4    0.70    0.90
  -3 -15   3   24.10    2.20
   3 -15  -3   23.90    2.10
  -3 -15   2   10.40    1.40
  -3 -15   2    7.10    1.30
   3 -15  -2    8.90    1.30
   3 -15  -2   11.30    1.60
  -3 -15   1    6.20    1.20
   3 -15  -1    6.40    1.30
  -3 -15   1    7.70    1.40
   3 -15  -1    9.20    1.30
  -3 -15   0    0.60    1.00
  -3 -15   0    1.50    0.90
   3 -15   0    1.80    1.10
   3 -15   0    2.00    0.90
  -3 -15  -1   -1.40    0.90
   3 -15   1   -0.30    0.90
  -3 -15  -1    1.40    0.90
  -3 -15  -2    1.40    1.00
   3 -15   2   -0.20    1.00
  -3 -15  -2    0.60    0.90
   3 -15   3   19.10    1.90
  -3 -15  -3   24.60    2.20
  -3 -15  -3   20.20    1.90
  -3 -15  -4   11.30    1.70
  -3 -15  -4   13.50    1.60
   3 -15   4   12.70    1.60
   3  15   5   67.79    4.10
  -3 -15  -5   64.89    4.00
  -3 -15  -5   74.79    4.20
   3 -15   5   65.89    4.20
   3  15   6   11.10    1.60
  -3 -15  -6   15.40    1.80
   3 -15   6   13.10    1.70
  -3 -15  -6   14.30    1.70
   3  15   7   -1.00    1.00
   3 -15   7    0.20    1.10
  -3 -15  -7    1.10    1.00
  -3 -15  -7   -0.70    1.00
   3  15   8   20.40    2.10
   3 -15   8   15.00    1.90
  -3 -15  -8   16.80    1.90
  -3 -15  -8   18.70    1.90
   3  15   9   43.70    3.30
  -3 -15  -9   39.60    2.90
  -3 -15  -9   39.40    3.00
   3 -15   9   44.60    3.20
   3  15  10   21.50    2.20
  -3 -15 -10   20.00    2.00
  -3 -15 -10   17.50    1.90
   3 -15  10   21.30    2.20
   3  15  11    4.50    1.50
  -3 -15 -11    4.90    1.60
  -3 -15 -11    6.20    1.30
  -3 -15 -11    4.50    1.20
   3 -15  11    5.20    1.40
   3  15  12    2.40    1.30
  -3 -15 -12    2.90    1.40
   3 -15  12    0.70    1.20
  -3 -15 -12    5.10    1.10
  -3 -15 -12    3.00    1.10
   3  15  13    3.90    1.50
  -3 -15 -13    1.90    1.50
  -3 -15 -13    2.70    1.00
   3 -15  13    2.80    1.40
  -3 -15 -13    2.40    1.00
   3 -15  14    2.10    1.40
  -3 -15 -14    0.30    0.70
  -3 -15 -14    1.40    1.50
   3  15  15    2.20    1.50
  -3 -15 -15    1.70    1.50
   3 -15  15   -0.10    1.20
  -3 -16  15    1.20    1.00
   3 -16 -15   -1.00    1.70
  -3 -16  15    0.20    1.20
  -3 -16  14   13.90    1.70
  -3 -16  14   14.30    1.80
   3 -16 -14   11.80    2.30
  -3 -16  13   27.80    2.70
  -3 -16  13   26.20    2.90
   3 -16 -13   28.90    2.10
   3 -16 -13   33.10    2.10
   3 -16 -13   29.90    3.30
  -3 -16  12   13.20    1.60
   3 -16 -12    8.50    2.10
  -3 -16  12   15.60    1.90
   3 -16 -12   14.50    1.60
  -3 -16  11    0.50    1.10
  -3 -16  11    0.50    0.90
   3 -16 -11   -0.10    1.00
   3 -16 -11    1.30    1.00
   3 -16 -10    0.20    1.00
  -3 -16  10   -0.30    1.10
   3 -16 -10    0.60    0.90
  -3 -16  10    1.60    1.00
  -3 -16   9    1.20    0.90
   3 -16  -9    2.00    1.20
  -3 -16   9    1.90    1.10
   3 -16  -9    1.90    1.00
   3 -16  -8    1.00    1.10
  -3 -16   8    0.10    0.80
  -3 -16   8    1.50    1.10
   3 -16  -8    0.30    0.90
  -3 -16   7    8.80    1.50
  -3 -16   7   12.00    1.50
   3 -16  -7   12.00    1.70
   3 -16  -7   11.30    1.60
  -3 -16   6    8.20    1.40
  -3 -16   6   10.30    1.40
   3 -16  -6    7.80    1.40
   3 -16  -6    8.40    1.30
   3 -16  -5   10.20    1.40
   3 -16  -5    8.00    1.40
  -3 -16   5    7.30    1.40
  -3 -16   5    7.80    1.30
  -3 -16   4   21.10    2.00
  -3 -16   4   18.50    1.90
   3 -16  -4   19.30    1.90
   3 -16  -4   23.10    2.10
  -3 -16   3   55.09    3.50
   3 -16  -3   62.69    3.80
  -3 -16   3   64.39    3.70
   3 -16  -3   47.20    3.40
  -3 -16   2    1.60    0.90
  -3 -16   2    1.30    1.10
   3 -16  -2    2.30    1.00
   3 -16  -2    1.00    1.10
  -3 -16   1   33.10    2.80
   3 -16  -1   35.70    2.60
  -3 -16   1   37.70    2.60
   3 -16  -1   33.20    2.80
  -3 -16   0    2.50    1.00
   3 -16   0    0.80    1.10
  -3 -16   0    2.50    1.10
   3 -16   0    2.00    1.00
  -3 -16  -1   -0.50    1.00
   3 -16   1    0.00    1.00
  -3 -16  -1    0.30    0.90
   3 -16   2    8.70    1.50
  -3 -16  -2    6.70    1.30
  -3 -16  -2    6.40    1.40
  -3 -16  -3    0.30    0.90
   3 -16   3    1.50    1.10
  -3 -16  -3    2.40    1.10
  -3 -16  -4   49.40    3.20
   3 -16   4   49.40    3.50
  -3 -16  -4   46.30    3.40
  -3 -16  -5  210.68   10.20
  -3 -16  -5  201.88   10.10
   3 -16   5  203.88   10.20
   3  16   6   15.20    1.80
  -3 -16  -6   15.90    1.90
  -3 -16  -6   17.00    1.80
   3 -16   6   14.90    2.00
   3  16   7    9.10    1.60
  -3 -16  -7    9.70    1.50
   3 -16   7   10.30    1.70
  -3 -16  -7    9.10    1.60
   3  16   8   27.60    2.50
   3 -16   8   23.50    2.30
  -3 -16  -8   21.80    2.20
  -3 -16  -8   25.00    2.30
   3  16   9    1.20    1.30
  -3 -16  -9    0.60    1.10
  -3 -16  -9    1.10    1.00
   3 -16   9   -0.50    1.20
   3  16  10    0.80    1.30
  -3 -16 -10    3.40    1.10
  -3 -16 -10    2.20    1.20
   3 -16  10    1.30    1.30
   3  16  11   -0.30    1.30
  -3 -16 -11   -0.10    1.10
  -3 -16 -11   -0.50    0.90
   3 -16  11    2.70    1.40
  -3 -16 -11   -1.10    1.30
   3  16  12    2.20    1.50
   3 -16  12    2.30    1.40
  -3 -16 -12    2.30    1.00
  -3 -16 -12    0.40    1.40
  -3 -16 -12    2.40    1.10
   3  16  13    1.00    1.40
  -3 -16 -13   -0.40    0.80
  -3 -16 -13    1.30    1.50
  -3 -16 -13   -0.50    0.90
   3 -16  13   -1.90    1.10
   3  16  14   -0.40    1.40
  -3 -16 -14    0.80    0.90
  -3 -16 -14    0.10    1.40
  -3 -16 -14    0.80    0.90
   3 -16  14    0.20    1.40
   3 -17 -14    3.90    1.90
  -3 -17  14    7.00    1.40
  -3 -17  14    6.50    1.60
   3 -17 -14    8.10    0.90
   3 -17 -14    6.30    0.80
  -3 -17  13    0.40    1.00
   3 -17 -13    0.30    1.70
   3 -17 -13    0.90    0.90
   3 -17 -13    2.20    0.90
  -3 -17  13    1.50    1.30
  -3 -17  12   30.80    2.70
   3 -17 -12   24.40    2.30
   3 -17 -12   23.10    2.10
   3 -17 -12   23.20    2.90
  -3 -17  12   26.00    2.40
   3 -17 -11    0.10    1.00
  -3 -17  11   -0.10    0.90
  -3 -17  11   -0.50    1.10
   3 -17 -11    0.70    1.00
  -3 -17  10   -0.80    1.20
   3 -17 -10    0.30    1.00
  -3 -17  10   -0.60    0.90
   3 -17 -10   -1.00    1.00
   3 -17  -9   -0.80    0.90
   3 -17  -9    0.60    1.10
  -3 -17   9    0.60    1.10
  -3 -17   8    1.80    1.20
   3 -17  -8    3.70    1.20
   3 -17  -8    2.50    1.20
  -3 -17   8    2.30    1.20
   3 -17  -7    5.90    1.40
   3 -17  -7    6.70    1.30
  -3 -17   7    9.10    1.60
  -3 -17   7    8.20    1.40
   3 -17  -6    2.70    1.10
  -3 -17   6    6.00    1.30
   3 -17  -6    3.70    1.30
  -3 -17   6    3.60    1.30
  -3 -17   5    2.90    1.30
  -3 -17   5    3.90    1.10
   3 -17  -5    2.30    1.10
   3 -17  -5    2.70    1.30
   3 -17  -4    0.00    1.00
  -3 -17   4    0.00    1.00
  -3 -17   4    0.60    1.10
   3 -17  -4    0.90    1.30
   3 -17  -3    0.70    1.10
  -3 -17   3    1.60    1.20
   3 -17  -3    0.40    1.00
  -3 -17   3    0.30    0.90
  -3 -17   2    5.30    1.30
   3 -17  -2    5.80    1.30
   3 -17  -2    3.40    1.30
  -3 -17   2    5.30    1.20
   3 -17  -1    7.30    1.30
  -3 -17   1   11.60    1.70
   3 -17  -1    8.40    1.60
  -3 -17   0   -0.30    1.20
   3 -17   0    0.70    1.10
  -3 -17  -1   12.10    1.60
   3 -17   1   12.40    1.80
  -3 -17  -2    8.50    1.40
  -3 -17  -2   12.50    1.70
   3 -17   2    9.30    1.70
  -3 -17  -3    2.30    1.30
   3 -17   3    1.30    1.20
  -3 -17  -3    1.40    1.00
  -3 -17  -4  102.99    5.70
   3 -17   4  101.59    5.90
  -3 -17  -4  105.79    5.80
  -3 -17  -5    5.30    1.30
   3 -17   5    9.10    1.70
  -3 -17  -5    5.20    1.50
  -3 -17  -6   10.30    1.70
   3 -17   6   10.00    1.70
  -3 -17  -6   13.20    1.70
   3 -17   7    5.40    1.50
  -3 -17  -7    3.00    1.20
  -3 -17  -7    6.70    1.50
   3  17   8    2.40    1.30
   3 -17   8    1.20    1.30
  -3 -17  -8    2.10    1.30
  -3 -17  -8    1.70    1.20
   3  17   9    3.20    1.50
  -3 -17  -9    2.90    1.40
  -3 -17  -9    3.40    1.20
   3 -17   9    5.80    1.60
   3  17  10    4.10    1.50
   3 -17  10    7.10    1.60
  -3 -17 -10    4.40    1.30
  -3 -17 -10    6.50    1.50
   3  17  11    1.30    2.30
  -3 -17 -11   -0.70    1.00
   3 -17  11   -1.40    1.20
  -3 -17 -11   -0.90    1.10
  -3 -17 -11   -0.30    1.30
   3  17  12   16.90    2.20
  -3 -17 -12   14.60    2.20
   3 -17  12   12.90    1.90
  -3 -17 -12   17.80    1.90
  -3 -17 -12   14.30    1.70
   3  17  13    5.20    1.60
  -3 -17 -13    4.30    1.30
  -3 -17 -13    5.40    1.20
  -3 -17 -13    6.70    1.80
   3 -17  13    4.30    1.60
   3  17  14    1.00    1.60
  -3 -17 -14    2.90    1.10
  -3 -17 -14    2.60    1.70
   3 -17  14    3.70    1.60
  -3 -17 -14    2.40    1.00
   3 -18 -13    1.80    1.80
   3 -18 -13    3.60    1.10
   3 -18 -13    3.20    1.00
  -3 -18  13    3.20    1.40
   3 -18 -12    0.40    1.70
   3 -18 -12   -0.20    0.90
  -3 -18  12    0.80    1.30
   3 -18 -12    0.00    1.10
   3 -18 -11   -0.70    1.10
  -3 -18  11   -0.30    1.20
  -3 -18  11    0.70    1.00
   3 -18 -11   -0.40    0.90
   3 -18 -10    0.90    1.00
  -3 -18  10    1.20    1.30
  -3 -18  10    1.10    1.10
   3 -18 -10    0.10    1.20
   3 -18  -9   11.90    1.60
  -3 -18   9   10.60    1.60
  -3 -18   9   10.90    1.80
   3 -18  -9   10.60    1.70
  -3 -18   8    1.50    1.30
   3 -18  -8    0.00    1.00
  -3 -18   8    1.50    1.10
   3 -18  -8    1.70    1.20
  -3 -18   7    0.40    1.30
   3 -18  -7    0.70    1.30
   3 -18  -7    1.60    1.10
  -3 -18   7    1.20    1.10
  -3 -18   6    4.40    1.30
   3 -18  -6    4.80    1.50
  -3 -18   6    5.10    1.40
   3 -18  -6    3.30    1.30
  -3 -18   5    4.20    1.50
   3 -18  -5    9.90    1.50
   3 -18  -5    3.80    1.40
  -3 -18   5    5.60    1.30
   3 -18  -4    1.00    1.30
   3 -18  -4    0.10    0.90
  -3 -18   4   -1.10    0.90
  -3 -18   4    0.60    1.20
   3 -18  -3    0.50    1.30
   3 -18  -3    0.70    1.20
  -3 -18   3    1.30    1.00
  -3 -18   3    0.30    1.30
  -3 -18   2    0.10    1.00
   3 -18  -2   -0.30    1.10
  -3 -18   2   -1.90    1.10
   3 -18  -1    7.40    1.60
  -3 -18   1    7.90    1.60
   3 -18   0    0.20    1.30
  -3 -18   0    0.70    1.20
  -3 -18  -1    5.20    1.50
   3 -18   1    2.50    1.30
  -3 -18  -2    3.50    1.50
   3 -18   2    3.60    1.50
  -3 -18  -3    3.20    1.40
   3 -18   3    1.50    1.30
   3 -18   4    9.10    1.80
  -3 -18  -4    9.20    1.80
  -3 -18  -5   29.80    2.90
   3 -18   5   31.40    2.90
   3 -18   6    3.70    1.40
  -3 -18  -6    2.70    1.40
   3 -18   7    1.40    1.40
  -3 -18  -7    1.60    1.30
   3 -18   8   -1.50    1.30
  -3 -18  -8    0.30    1.20
   3 -18   9   10.10    1.90
  -3 -18  -9   10.40    1.80
   3 -18  10    5.90    1.70
  -3 -18 -10    6.20    1.50
  -3 -18 -10    2.80    1.50
   3  18  11    1.40    1.40
  -3 -18 -11    0.60    1.20
  -3 -18 -11    0.30    1.50
  -3 -18 -11    0.00    1.10
   3 -18  11   -0.60    1.30
   3  18  12   -1.10    1.40
  -3 -18 -12   -0.80    1.40
   3 -18  12    2.00    1.40
  -3 -18 -12    1.00    1.20
  -3 -18 -12   -0.30    0.90
   3  18  13   -0.60    1.40
  -3 -18 -13    2.40    1.60
  -3 -18 -13    3.20    1.10
   3 -18  13    1.90    1.50
  -3 -18 -13    2.60    1.20
   3 -19 -13    0.50    1.80
   3 -19 -13    0.50    1.10
  -3 -19  13   -1.00    1.20
   3 -19 -13   -1.60    0.80
   3 -19 -12    0.10    0.90
   3 -19 -12    2.30    1.20
  -3 -19  12   -2.90    1.20
   3 -19 -12   -0.60    1.70
  -3 -19  11    1.00    1.40
   3 -19 -11    1.70    1.30
   3 -19 -11    2.00    1.10
   3 -19 -10   -0.70    1.20
  -3 -19  10    1.60    1.40
   3 -19 -10    0.50    1.00
  -3 -19   9    1.20    1.40
   3 -19  -9    0.60    1.30
   3 -19  -9    0.30    1.10
  -3 -19   8   16.20    2.10
   3 -19  -8   17.30    2.20
  -3 -19   8   14.70    2.20
  -3 -19   7    1.20    1.10
   3 -19  -7    0.40    1.30
  -3 -19   7    1.10    1.30
   3 -19  -6   -0.90    1.20
  -3 -19   6    1.10    1.10
  -3 -19   6   -0.10    1.30
  -3 -19   5   -0.30    1.00
  -3 -19   5    2.50    1.40
   3 -19  -5    1.40    1.40
  -3 -19   4   32.10    2.80
  -3 -19   4   37.20    3.20
   3 -19  -4   36.70    3.20
   3 -19  -3   14.80    2.00
  -3 -19   3   16.00    1.90
  -3 -19   3   17.50    2.10
  -3 -19   2   23.40    2.20
   3 -19  -2   17.50    2.20
  -3 -19   2   23.90    2.50
   3 -19  -1   10.20    1.90
  -3 -19   1    8.90    1.70
  -3 -19   0    4.20    1.40
   3 -19   0    6.10    1.60
  -3 -19  -1    1.00    1.30
   3 -19   1    0.10    1.30
  -3 -19  -2    1.00    0.90
  -3 -19  -2   -0.50    1.20
   3 -19   2    2.60    1.40
   3 -19   3    0.80    1.00
  -3 -19  -3    1.10    1.40
   3 -19   3    0.70    1.30
  -3 -19  -3    2.20    1.00
  -3 -19  -4    0.90    1.00
   3 -19   4   -0.80    1.30
  -3 -19  -4   -0.90    1.30
  -3 -19  -5    0.10    1.40
  -3 -19  -5    3.00    1.10
   3 -19   5    1.30    1.40
   3 -19   6   -0.90    1.40
  -3 -19  -6    0.00    1.30
  -3 -19  -6    2.40    1.10
  -3 -19  -7    1.30    1.40
  -3 -19  -7    3.40    1.20
   3 -19   7   -0.90    1.40
   3 -19   8    6.40    1.80
  -3 -19  -8    6.00    1.40
  -3 -19  -8    2.70    1.50
  -3 -19  -9    2.80    1.40
  -3 -19  -9    1.70    1.20
   3 -19   9    2.80    1.50
   3 -19  10    6.70    1.80
  -3 -19 -10    3.10    1.50
   3 -19  11   -0.10    2.50
  -3 -19 -11   -1.10    1.20
  -3 -19 -12    3.30    1.70
  -3 -19 -12    1.30    1.30
   3 -19  12    2.90    1.60
   3 -20 -12    1.40    1.10
   3 -20 -12   -1.60    1.10
   3 -20 -11    1.20    1.30
  -3 -20  11    2.10    1.50
   3 -20 -11    1.60    1.10
   3 -20 -10    6.60    1.60
  -3 -20  10    3.30    1.50
   3 -20  -9   16.50    2.10
  -3 -20   9   18.50    2.30
   3 -20  -8   -1.50    1.20
  -3 -20   8   -1.00    1.30
   3 -20  -8    0.90    1.10
   3 -20  -7   13.20    2.00
   3 -20  -7   13.50    1.70
  -3 -20   7    9.80    2.00
   3 -20  -6    2.90    1.50
   3 -20  -6    4.50    1.30
  -3 -20   6    0.70    1.40
   3 -20  -5    9.80    1.60
   3 -20  -5    7.50    1.80
  -3 -20   5    8.70    1.70
  -3 -20   4   20.50    2.40
   3 -20  -4   20.80    2.40
   3 -20  -4   20.90    2.30
   3 -20  -3    6.60    1.50
  -3 -20   3    9.00    1.80
   3 -20  -3   11.30    2.00
   3 -20  -2   12.60    1.90
   3 -20  -2   16.10    2.20
  -3 -20   2   17.30    2.10
   3 -20  -1    1.00    1.40
  -3 -20   1    1.30    1.50
   3 -20  -1   -0.20    1.30
  -3 -20   0    4.30    1.60
   3 -20   0    3.60    1.50
  -3 -20  -1    2.90    1.60
   3 -20   1    4.00    1.70
   3 -20   2   -1.80    1.30
  -3 -20  -2    1.40    1.40
  -3 -20  -3    1.00    1.50
   3 -20   3    0.80    1.50
   3 -20   4   12.60    2.10
  -3 -20  -4   11.70    2.00
   3 -20   5   -1.00    1.30
  -3 -20  -5    0.50    1.50
   3 -20   6    9.00    2.00
  -3 -20  -6    7.00    1.80
  -3 -20  -7    4.60    1.60
   3 -20   7    2.40    1.60
   3 -20   8   10.00    2.70
  -3 -20  -8    9.80    1.90
  -3 -20  -9   -0.60    1.30
   3 -20   9    0.40    1.50
   3 -20  10   -1.70    1.40
  -3 -20 -10    1.70    1.30
  -3 -20 -10    0.30    1.30
   3 -20  11   -0.30    1.50
  -3 -20 -11    0.30    1.30
  -3 -20 -11   -1.30    1.00
  -3 -21  10   13.90    2.20
   3 -21 -10   15.60    2.10
   3 -21 -10   19.90    2.00
   3 -21  -9    3.00    1.40
  -3 -21   9    4.10    1.70
   3 -21  -9    2.80    1.60
   3 -21  -8    2.90    1.60
  -3 -21   8    5.20    2.60
   3 -21  -7   -1.70    1.40
   3 -21  -6   21.10    2.90
  -3 -21   6   28.00    3.10
   3 -21  -5    0.60    1.60
  -3 -21   5    0.30    1.50
   3 -21  -4    1.90    1.80
  -3 -21   4    1.00    1.50
  -3 -21   3    0.20    1.50
   3 -21  -3    3.70    1.90
   3 -21  -2    1.20    1.50
  -3 -21   2   -0.10    1.50
  -3 -21   1    5.80    1.70
   3 -21  -1    7.70    2.00
   3 -21   0    1.10    1.70
  -3 -21   0    0.50    1.60
   3 -21   1   14.40    2.60
  -3 -21  -1   23.80    2.90
   3 -21   2    1.90    2.60
  -3 -21  -3    6.60    2.40
  -3 -21  -4    0.10    1.50
   3 -21   4    0.60    1.80
   3 -21   5   16.20    2.50
  -3 -21  -5   17.00    2.40
  -3 -21  -6    1.20    1.60
   3 -21   6    1.20    1.60
   3 -21   7   -0.40    1.50
  -3 -21  -7    2.80    1.60
   3 -21   8   -0.10    1.60
  -3 -21  -8    0.00    1.40
   3 -21   9   -0.40    1.50
  -3 -21  -9   -2.70    1.30
  -3 -21 -10   -0.40    1.30
   3 -21  10    1.10    1.60
   3 -22  -9    3.10    1.80
  -3 -22   9    1.90    1.80
  -3 -22   8   -0.70    1.50
   3 -22  -8    1.40    1.50
  -3 -22   7   -1.50    1.50
   3 -22  -7    2.20    1.60
  -3 -22   6    1.10    1.60
   3 -22  -6    1.20    1.70
   3 -22  -5    0.80    1.70
  -3 -22   5   -1.30    1.50
  -3 -22   4    1.50    1.70
   3 -22  -4    4.60    1.70
  -3 -22   3    5.20    1.80
   3 -22  -3    4.50    1.70
   3 -22  -2    7.40    1.90
  -3 -22   2    6.30    1.80
  -3 -22   1   10.90    2.10
   3 -22  -1    8.90    2.00
   3 -22   0   -0.30    1.50
  -3 -22   0   -0.80    1.50
  -3 -22  -1    1.30    1.60
   3 -22   1    0.50    1.60
   3 -22   2   -1.20    1.60
  -3 -22  -2   -1.70    1.40
   3 -22   3   -1.50    1.60
  -3 -22  -3   -0.90    1.50
  -3 -22  -4    7.40    1.90
   3 -22   4    7.80    2.00
  -3 -22  -5    3.10    1.70
   3 -22   5   -2.00    1.50
  -3 -22  -6    1.70    1.70
   3 -22   6    1.60    1.80
   3 -22   7    3.10    1.70
  -3 -22  -7    4.20    1.70
   3 -22   8    1.10    1.70
  -3 -22  -8   -0.50    1.40
  -3 -23   7    0.80    1.70
   3 -23  -7    3.10    1.70
   3 -23  -6    4.10    1.90
  -3 -23   6    4.10    1.80
   3 -23  -5    4.50    1.80
  -3 -23   5    4.30    1.80
   3 -23  -4    2.00    1.80
  -3 -23   4    2.40    1.80
  -3 -23   3    1.80    1.80
   3 -23  -3    3.70    2.00
   3 -23  -2    2.00    1.70
  -3 -23   2    3.50    1.80
  -3 -23   1    8.20    2.10
   3 -23  -1   10.70    2.20
   3 -23   0    0.40    1.60
  -3 -23   0    2.50    1.70
   3 -23   1    4.50    1.90
  -3 -23  -1    3.60    1.80
  -3 -23  -2    0.00    1.50
   3 -23   2    0.10    1.70
  -3 -23  -3    7.80    2.00
   3 -23   3   16.00    2.50
   3 -23   4    1.10    1.70
  -3 -23  -4   -0.30    1.50
  -3 -23  -5   -2.00    1.50
   3 -23   5    1.00    1.70
  -3 -23  -6    0.90    1.60
   3 -23   6   -1.20    1.60
  -3 -23  -7    0.70    1.70
   3 -23   7   -0.40    1.80
  -3 -24   5    4.00    1.90
   3 -24  -5   -1.70    1.70
   3 -24  -4    3.00    1.80
  -3 -24   4    2.00    1.70
  -3 -24   3    2.10    2.00
   3 -24  -3    0.50    1.70
  -3 -24   2    1.50    1.80
   3 -24  -2    0.00    1.70
   3 -24  -1   -0.80    1.70
  -3 -24   1   -0.20    1.60
   3 -24   0   -3.10    1.60
  -3 -24   0   -0.20    1.70
   3 -24   1   11.50    2.20
  -3 -24  -1    8.30    2.20
  -3 -24  -2   -0.70    1.60
   3 -24   2    0.10    1.70
  -3 -24  -3    0.80    1.70
   3 -24   3    0.50    1.70
   3 -24   4   -0.30    1.70
  -3 -24  -4    0.30    1.60
  -4   0  19   -0.90    0.50
  -4   0  18    6.80    0.70
  -4   0  17   -0.20    0.40
  -4   0  16   88.19    5.50
  -4   0  16   90.99    4.20
  -4   0  15    0.30    0.30
  -4   0  15    0.10    0.30
  -4   0  14   21.10    2.40
   4   0 -14   17.50    2.20
   4   0 -13    1.20    1.30
  -4   0  13   -0.70    1.00
  -4   0  12    9.20    1.50
   4   0 -12   12.10    1.70
  -4   0  11    0.80    0.90
   4   0 -11   -0.50    0.90
  -4   0  10  133.69    7.00
   4   0 -10  141.49    7.00
   4   0  -9    0.20    0.80
   4   0  -8  418.66   19.10
  -4   0   8  403.66   19.00
   4   0  -7   -0.50    0.60
  -4   0   7    0.00    0.60
  -4   0   6   47.20    2.60
  -4   0   6   46.50    2.10
   4   0  -6   39.60    2.60
  -4   0   5    0.10    0.50
   4   0  -5   -0.10    0.50
  -4   0   5    0.20    0.20
  -4   0   4  712.93   30.50
   4   0  -4  592.44   30.50
  -4   0   4  718.63   30.30
  -4   0   3    0.30    0.20
   4   0  -3    0.20    0.20
  -4   0   3    0.40    0.40
   4   0  -3    1.10    0.40
   4   0  -2 2487.35  131.19
  -4   0   2 2569.54  131.99
   4   0  -1    0.10    0.20
  -4   0   1    0.30    0.20
   4   0  -1    0.20    0.20
  -4   0   0  243.48   11.00
   4   0   0  236.88   11.00
   4   0   1    0.10    0.30
  -4   0  -1   -0.30    0.30
   4   0   2   25.10    1.40
  -4   0  -2   22.60    1.40
   4   0   3   -0.30    0.30
  -4   0  -3    0.00    0.30
   4   0   4    0.90    0.30
   4   0   4    1.00    0.40
  -4   0  -4    1.00    0.40
   4   0   5   -0.10    0.40
  -4   0  -5    0.00    0.30
   4   0   5    0.60    0.40
   4   0   6 3018.80  169.28
  -4   0  -6 3065.09  167.88
  -4   0  -7    0.10    0.40
   4   0   7    0.10    0.50
   4   0   7   -0.50    0.40
  -4   0  -8   43.80    2.20
   4   0   8   45.20    2.50
   4   0   8   41.50    2.40
   4   0   9    0.70    0.60
   4   0   9   -0.10    0.50
   4   0  10  119.29    5.60
   4   0  10  105.99    5.70
   4   0  11    0.60    0.70
   4   0  11   -1.00    0.70
   4   0  12    2.30    0.80
   4   0  12    2.00    1.00
   4   0  13    0.40    0.90
   4   0  13   -0.20    0.80
   4   0  14   22.90    2.30
   4   0  14   22.20    2.00
   4   0  15   -1.40    0.90
   4   0  16    7.00    1.30
   4   0  16    7.50    1.50
   4   0  17    0.80    1.40
   4   0  17    1.20    1.00
   4   0  18    9.30    1.70
   4   0  18    6.20    1.30
   4   0  19   -1.70    1.00
  -4   1  19   10.60    1.00
  -4  -1  19    8.60    0.80
  -4   1  18   17.80    1.30
  -4  -1  18   14.80    1.00
  -4   1  17   24.20    1.50
  -4   1  16    0.20    0.50
  -4  -1  16   -2.50    1.00
  -4   1  15   12.60    1.00
  -4   1  15   13.40    1.00
   4  -1 -15   12.50    2.00
  -4   1  14    0.40    0.40
  -4   1  14    0.10    0.40
  -4   1  14    0.80    1.20
   4  -1 -14    1.50    1.30
  -4  -1  14   -0.10    1.10
  -4   1  13  117.19    5.40
  -4   1  13  112.49    6.30
  -4   1  13  112.19    5.40
   4  -1 -13  117.69    6.40
  -4  -1  13  126.59    6.40
  -4   1  12    3.80    0.40
  -4   1  12    5.00    0.50
  -4   1  12    3.70    1.20
   4   1 -12    5.60    1.40
  -4  -1  12    4.70    1.20
   4  -1 -12    3.00    1.20
  -4   1  11  212.78    9.30
  -4   1  11  180.28   10.00
   4   1 -11  221.28   10.20
  -4   1  11  208.88    9.30
  -4  -1  11  195.68   10.10
   4  -1 -11  208.78   10.10
  -4   1  10    2.80    1.00
   4   1 -10    3.90    1.10
  -4   1  10    3.10    0.30
  -4   1  10    3.30    0.30
   4  -1 -10    3.50    1.10
  -4  -1  10    3.20    1.00
  -4   1   9  249.18   11.70
   4   1  -9  262.27   12.40
  -4   1   9  256.17   11.70
   4  -1  -9  271.97   12.40
   4   1  -8   81.59    4.30
  -4   1   8   78.09    3.60
  -4   1   8   79.49    4.20
  -4   1   8   79.49    3.60
  -4  -1   8   78.19    4.30
   4  -1  -8   78.39    4.30
  -4   1   7  184.48    8.80
  -4   1   7  187.98    8.80
  -4   1   7  201.08    9.30
   4   1  -7  189.18    9.30
   4  -1  -7  188.78    9.30
  -4  -1   7  215.98    9.30
   4   1  -6  798.02   36.20
  -4   1   6  733.23   36.20
  -4   1   6  827.32   35.80
   4  -1  -6  821.72   36.20
  -4  -1   6  812.02   36.20
  -4   1   5   15.50    1.30
   4   1  -5   17.80    1.30
  -4   1   5   17.70    0.90
   4  -1  -5   16.90    1.30
  -4  -1   5   15.60    0.90
  -4  -1   5   19.70    1.40
   4   1  -4   84.39    4.40
  -4   1   4   93.79    4.20
  -4   1   4   81.09    4.40
   4  -1  -4   94.19    4.50
  -4  -1   4   95.89    4.50
  -4  -1   4   98.19    4.20
   4  -1  -4   85.09    4.10
   4  -1  -4   92.69    4.10
   4  -1  -3 2514.55  144.69
   4  -1  -3 2621.94  132.39
  -4   1   2  198.88    8.80
   4   1  -2  187.48    8.70
   4   1  -2  182.08    8.80
  -4  -1   2  192.18    8.70
   4  -1  -2  192.18    8.80
  -4  -1   2  194.28    8.80
   4  -1  -2  193.88    8.70
   4   1  -1  472.65   21.70
  -4   1   1  500.35   21.80
   4   1  -1  507.15   21.70
  -4  -1   1  453.55   21.70
  -4  -1   1  497.35   21.70
   4  -1  -1  459.55   21.70
  -4   1   0    0.10    0.30
   4   1   0    0.80    0.20
   4   1   0    0.20    0.30
   4  -1   0    0.40    0.30
  -4  -1   0    0.30    0.30
   4   1   1    9.60    0.50
  -4   1  -1    9.70    0.80
   4   1   1    8.30    0.80
  -4  -1  -1   10.80    0.80
   4  -1   1   10.00    0.80
  -4   1  -2    0.70    0.30
   4   1   2    1.30    0.40
  -4  -1  -2    0.30    0.30
   4  -1   2    0.50    0.30
   4   1   3  188.98    8.70
  -4   1  -3  193.88    8.90
   4   1   3  187.58    8.90
  -4  -1  -3  193.48    8.90
   4  -1   3  199.48    8.90
   4   1   4   79.39    3.70
   4   1   4   76.59    3.80
  -4   1  -4   77.19    3.80
   4  -1   4   79.89    3.80
  -4  -1  -4   76.69    3.80
   4   1   5  188.88    8.80
   4   1   5  190.78    8.90
  -4   1  -5  191.48    8.80
   4  -1   5  194.88    8.80
  -4  -1  -5  192.48    8.80
   4  -1   5  187.98    8.90
  -4   1  -6   35.10    1.90
   4   1   6   32.20    1.90
   4   1   6   34.60    2.00
  -4  -1  -6   38.40    1.90
   4  -1   6   36.10    2.00
   4  -1   6   36.30    2.00
   4   1   7    3.50    0.70
  -4   1  -7    2.20    0.40
   4   1   7    2.30    0.60
   4  -1   7    3.40    0.70
  -4  -1  -7    2.90    0.50
   4  -1   7    3.00    0.60
   4   1   8   30.30    1.90
   4   1   8   31.50    1.90
  -4   1  -8   29.10    1.50
  -4  -1  -8   27.70    1.60
   4  -1   8   31.80    1.90
   4  -1   8   30.50    2.00
   4   1   9  169.88    8.50
   4   1   9  174.78    8.40
  -4  -1  -9  176.28    8.10
   4  -1   9  183.48    8.40
  -4  -1  -9  176.98    8.10
   4  -1   9  188.08    8.60
   4   1  10   -0.10    0.70
   4   1  10   -0.20    0.60
   4  -1  10    0.40    0.70
   4  -1  10    0.20    0.60
   4   1  11   47.60    2.90
   4   1  11   48.00    2.70
   4  -1  11   48.10    2.70
   4  -1  11   42.00    2.90
   4   1  12   -0.90    0.70
   4   1  12   -1.00    0.60
   4  -1  12   -1.00    0.80
   4  -1  12    0.10    0.70
   4   1  13  128.59    6.90
   4   1  13  141.49    6.70
   4  -1  13  136.99    6.70
   4  -1  13  134.39    7.00
   4   1  14    1.10    0.90
   4   1  14    0.10    1.00
   4  -1  14    1.00    1.20
   4  -1  14    0.40    0.80
   4   1  15   -0.40    1.00
   4   1  15   -0.20    0.90
   4  -1  15    1.10    1.10
   4  -1  15    0.00    0.90
   4   1  16    4.60    1.10
   4   1  16    3.20    1.30
   4  -1  16    4.90    1.20
   4  -1  16    4.70    1.50
   4   1  17    1.60    1.10
   4  -1  17    2.20    1.10
   4  -1  17    3.30    2.20
   4   1  18    3.90    1.20
   4  -1  18    3.50    1.20
   4  -1  18    4.50    1.60
   4   1  19    0.70    1.10
   4  -1  19    0.50    1.10
  -4   2  19   17.60    1.50
  -4   2  18    0.50    0.60
  -4   2  17    4.40    0.70
   4  -2 -17    6.00    1.90
  -4   2  16   18.10    1.30
   4  -2 -16   15.50    2.30
  -4  -2  16   18.50    2.30
  -4   2  15    2.20    0.60
  -4   2  15    2.00    0.50
   4  -2 -15    1.60    1.60
  -4  -2  15    0.80    1.20
  -4   2  14    4.40    0.60
  -4   2  14    5.00    0.60
  -4  -2  14    2.20    1.20
   4  -2 -14    3.40    1.50
  -4   2  13    3.70    0.50
  -4   2  13    3.30    0.60
   4  -2 -13    6.50    1.60
  -4  -2  13    6.00    1.40
  -4   2  12    4.90    0.60
  -4   2  12    5.00    0.60
  -4  -2  12    3.10    1.20
   4  -2 -12    4.00    1.30
  -4   2  11    0.30    0.30
  -4   2  11    0.40    0.30
  -4   2  11    0.80    1.00
  -4  -2  11    0.30    0.90
   4  -2 -11   -0.10    0.90
  -4   2  10   38.00    1.90
  -4   2  10   35.00    2.60
  -4   2  10   38.80    2.00
  -4  -2  10   40.30    2.80
   4  -2 -10   44.10    2.90
  -4   2   9  101.09    4.70
  -4   2   9   88.69    5.60
  -4   2   9  104.79    4.80
   4   2  -9  102.89    5.40
   4  -2  -9  108.19    5.40
  -4  -2   9  108.29    5.40
  -4   2   8  116.59    5.40
   4   2  -8  123.29    6.00
  -4   2   8  120.59    5.50
   4  -2  -8  109.19    6.00
  -4  -2   8  121.99    6.00
  -4   2   7  437.36   21.30
  -4   2   7  464.45   21.40
   4   2  -7  497.45   21.80
  -4  -2   7  518.55   21.80
   4  -2  -7  459.15   21.80
  -4   2   6  331.47   15.40
   4   2  -6  349.67   15.80
  -4  -2   6  351.56   15.80
   4  -2  -6  334.37   15.80
   4   2  -5  157.28    8.20
  -4   2   5  179.78    8.00
   4  -2  -5  172.18    8.30
  -4  -2   5  181.68    7.90
  -4  -2   5  178.38    8.30
   4   2  -4   29.90    1.80
  -4   2   4   30.10    1.60
  -4  -2   4   30.20    1.80
   4  -2  -4   28.30    1.80
  -4  -2   4   31.60    1.50
   4  -2  -4   30.20    1.50
   4  -2  -4   30.70    1.50
   4   2  -3  444.46   20.40
  -4   2   3  439.86   20.50
   4   2  -3  477.95   20.60
  -4  -2   3  435.46   20.40
  -4  -2   3  491.15   20.60
   4  -2  -3  431.56   20.40
  -4   2   2  102.59    4.80
   4   2  -2  103.69    4.80
   4   2  -2  108.99    4.80
  -4  -2   2   96.59    4.80
   4  -2  -2  110.09    4.80
  -4  -2   2   94.29    4.80
   4   2  -1  270.07   11.80
  -4   2   1  244.58   11.80
  -4  -2   1  260.87   11.70
  -4  -2   1  258.37   11.80
   4  -2  -1  257.87   11.80
   4   2   0  253.07   11.80
  -4   2   0  249.48   11.80
  -4  -2   0  265.67   11.70
  -4  -2   0  257.67   11.80
   4  -2   0  265.07   11.80
  -4   2  -1    6.30    0.60
  -4  -2  -1    6.00    0.60
  -4  -2  -1    5.50    0.30
   4  -2   1    6.00    0.60
   4   2   2  115.49    5.80
  -4   2  -2  122.29    5.80
  -4  -2  -2  125.79    5.80
   4  -2   2  132.19    5.90
  -4   2  -3    1.00    0.40
   4   2   3    0.50    0.40
   4  -2   3    0.80    0.40
  -4  -2  -3    0.40    0.30
   4   2   4  146.29    7.00
  -4   2  -4  151.58    6.90
   4  -2   4  140.79    7.00
  -4  -2  -4  154.38    7.00
  -4  -2  -4  149.69    6.80
  -4   2  -5  358.36   16.10
   4   2   5  372.26   16.00
   4   2   5  350.06   16.10
  -4  -2  -5  341.87   16.10
   4  -2   5  359.06   16.10
  -4  -2  -5  339.37   16.00
  -4   2  -6   48.40    2.40
   4   2   6   51.59    2.50
   4   2   6   44.50    2.60
   4  -2   6   46.20    2.60
  -4  -2  -6   49.50    2.50
  -4   2  -7    2.50    0.40
   4   2   7    2.40    0.60
   4   2   7    2.30    0.60
  -4  -2  -7    2.90    0.50
   4  -2   7    2.20    0.60
   4  -2   7    3.70    0.70
   4   2   8   89.69    4.50
  -4   2  -8   88.19    4.10
   4   2   8   84.09    4.40
  -4  -2  -8   90.89    4.30
   4  -2   8   88.69    4.40
   4  -2   8   92.79    4.60
   4   2   9    1.20    0.70
   4   2   9    0.10    0.60
  -4  -2  -9    0.30    0.30
   4  -2   9    0.80    0.60
   4  -2   9    0.40    0.70
  -4  -2  -9    1.10    0.40
   4   2  10  160.68    7.90
   4   2  10  154.68    7.80
   4  -2  10  166.58    7.80
   4  -2  10  166.78    8.00
   4   2  11   26.50    2.10
   4   2  11   27.60    2.00
   4  -2  11   28.90    1.90
   4  -2  11   26.50    2.70
   4   2  12    4.60    0.90
   4  -2  12    3.40    0.90
   4  -2  12    4.50    1.10
   4   2  13    0.20    0.90
   4   2  13    2.30    0.90
   4  -2  13    1.20    0.80
   4  -2  13    1.50    1.10
   4   2  14   78.89    5.50
   4  -2  14  100.89    5.30
   4  -2  14   88.89    4.80
   4   2  15    9.40    1.30
   4  -2  15    9.10    1.60
   4  -2  15   10.20    1.40
   4   2  16   18.50    1.80
   4  -2  16   16.90    1.70
   4  -2  16   15.60    2.10
   4   2  17    0.50    1.00
   4  -2  17   -0.20    0.90
   4  -2  17    1.30    1.30
   4   2  18    3.00    1.10
   4  -2  18    0.70    1.10
   4  -2  18    2.30    1.40
   4   2  19    2.60    1.20
   4  -2  19    1.40    1.10
  -4   3  19    0.90    0.70
  -4   3  18    3.00    0.80
   4  -3 -18    3.50    2.00
  -4   3  17    0.80    0.60
   4  -3 -17   -0.20    1.60
  -4   3  16    4.30    0.70
   4  -3 -16    6.60    1.80
  -4  -3  16    1.00    1.30
  -4   3  15    8.80    0.90
  -4   3  15    9.60    0.90
   4  -3 -15    5.20    1.70
  -4  -3  15   13.80    2.10
  -4   3  14    4.00    0.70
  -4   3  14    6.30    0.70
  -4  -3  14    4.70    1.40
   4  -3 -14    5.30    1.50
  -4   3  13   31.30    1.80
  -4   3  13   34.10    1.80
   4  -3 -13   34.30    2.90
  -4  -3  13   25.00    2.70
  -4   3  12   10.20    0.90
  -4   3  12   10.00    0.90
  -4  -3  12    9.10    1.50
   4  -3 -12   10.40    1.60
  -4   3  11  116.99    5.50
  -4   3  11  116.59    5.40
  -4  -3  11  117.69    6.20
   4  -3 -11  111.69    6.20
  -4   3  10    7.30    0.70
  -4   3  10    8.70    0.80
  -4  -3  10    8.10    1.30
   4  -3 -10    7.80    1.30
  -4   3   9   65.79    3.10
  -4   3   9   62.19    3.20
  -4  -3   9   68.59    3.80
   4  -3  -9   64.29    3.80
  -4   3   8   53.69    2.70
  -4   3   8   60.89    2.70
   4  -3  -8   53.39    3.30
  -4  -3   8   50.49    3.20
  -4   3   7  140.19    6.50
   4  -3  -7  130.09    6.90
  -4  -3   7  149.59    6.90
  -4   3   6    0.70    0.40
  -4  -3   6    0.80    0.70
   4  -3  -6    0.50    0.60
  -4   3   5   75.79    3.70
   4  -3  -5   74.59    3.60
   4  -3  -5   75.59    3.60
  -4  -3   5   78.99    3.60
  -4  -3   5   78.59    4.00
   4  -3  -5   85.29    4.00
  -4   3   4  462.65   20.10
  -4  -3   4  464.25   20.10
   4  -3  -4  426.26   20.10
   4  -3  -4  430.26   20.00
  -4  -3   4  442.56   20.30
   4   3  -3   50.09    2.30
  -4   3   3   49.20    2.40
  -4  -3   3   46.80    2.30
  -4  -3   3   42.70    2.40
   4  -3  -3   45.70    2.40
  -4   3   2    0.20    0.30
   4   3  -2    0.40    0.30
  -4  -3   2    0.10    0.30
   4  -3  -2    1.00    0.40
  -4  -3   2    0.50    0.30
  -4   3   1  677.23   30.50
   4   3  -1  675.93   30.50
  -4  -3   1  697.13   30.50
   4  -3  -1  655.03   30.50
  -4  -3   1  677.73   30.40
   4   3   0   20.70    1.20
  -4   3   0   20.80    1.30
   4  -3   0   21.30    1.30
  -4  -3   0   21.20    1.20
  -4   3  -1   56.19    2.80
   4   3   1   53.59    2.70
   4  -3   1   56.19    2.80
  -4  -3  -1   52.89    2.70
   4   3   2   57.09    2.80
  -4   3  -2   56.19    2.80
   4  -3   2   52.29    2.80
  -4  -3  -2   54.19    2.80
   4   3   3  265.77   12.20
  -4   3  -3  266.97   12.20
  -4  -3  -3  271.17   12.20
   4  -3   3  263.97   12.20
  -4  -3  -3  262.77   12.00
  -4   3  -4    1.80    0.40
   4   3   4    1.60    0.50
  -4  -3  -4    2.20    0.50
  -4  -3  -4    1.30    0.30
   4  -3   4    1.70    0.50
  -4   3  -5 1611.04   72.59
  -4  -3  -5 1658.93   72.59
   4  -3   5 1583.74   72.59
  -4   3  -6   24.80    1.40
   4   3   6   20.30    1.50
  -4  -3  -6   21.50    1.40
  -4  -3  -6   23.30    1.40
   4  -3   6   21.80    1.50
  -4   3  -7  194.48    8.60
   4   3   7  175.68    8.80
   4  -3   7  179.88    8.80
  -4  -3  -7  194.88    8.70
  -4  -3  -7  191.88    8.80
   4   3   8  162.58    7.40
  -4   3  -8  153.48    7.10
   4  -3   8  153.18    7.50
  -4  -3  -8  153.68    7.40
  -4  -3  -8  155.78    7.20
   4  -3   8  149.29    7.30
   4   3   9    0.10    0.50
   4  -3   9    1.20    0.60
  -4  -3  -9    0.30    0.40
  -4  -3  -9    0.30    0.40
  -4  -3  -9    0.10    0.60
   4  -3   9   -0.50    0.70
   4   3  10   25.40    1.80
   4  -3  10   25.10    1.70
  -4  -3 -10   22.50    1.20
   4  -3  10   21.60    2.00
  -4  -3 -10   22.90    1.20
   4   3  11   52.39    2.90
   4  -3  11   45.80    3.20
   4  -3  11   50.49    2.90
   4   3  12    4.00    0.90
   4  -3  12    5.50    1.30
   4  -3  12    3.70    0.90
   4   3  13  258.77   12.00
   4  -3  13  256.87   11.90
   4  -3  13  243.28   12.30
   4   3  14   39.90    2.70
   4  -3  14   38.70    3.10
   4  -3  14   43.20    2.70
   4   3  15   10.70    1.40
   4  -3  15   10.30    1.30
   4  -3  15    9.30    1.60
   4   3  16   10.00    1.40
   4  -3  16   13.10    1.50
   4  -3  16   11.50    1.90
   4   3  17   25.80    2.30
   4  -3  17   21.10    2.50
   4  -3  17   25.80    2.30
   4   3  18    6.40    1.40
   4  -3  18    5.90    1.30
   4  -3  18    5.70    2.20
  -4   4  19    0.60    0.80
   4  -4 -19    3.30    1.90
  -4   4  18    0.70    0.80
   4  -4 -18   -0.50    1.60
  -4   4  17   -0.50    0.60
   4  -4 -17    0.60    1.80
  -4   4  16    1.20    0.70
  -4  -4  16   -1.20    1.20
   4  -4 -16    0.50    1.50
  -4   4  15    4.60    0.80
   4  -4 -15    6.40    1.70
  -4  -4  15    3.30    1.50
  -4   4  14   12.70    1.20
  -4   4  14   14.50    1.30
   4  -4 -14   17.10    2.30
  -4  -4  14   13.30    2.00
  -4   4  13    0.40    0.50
  -4   4  13   -0.20    0.50
  -4  -4  13    1.30    1.30
   4  -4 -13   -0.80    1.10
  -4   4  12    3.60    0.70
  -4   4  12    5.20    0.70
   4  -4 -12    5.40    1.40
  -4  -4  12    5.80    1.40
  -4   4  11    7.90    0.80
  -4   4  11    7.90    0.80
   4  -4 -11    8.00    1.60
  -4  -4  11    5.60    1.30
  -4   4  10    0.80    0.40
  -4   4  10    1.20    0.50
   4  -4 -10    0.70    0.90
  -4  -4  10    0.90    0.90
  -4   4   9    9.80    0.90
  -4   4   9   11.80    0.90
  -4  -4   9   11.50    1.40
   4  -4  -9   10.30    1.40
  -4   4   8  367.26   16.90
   4  -4  -8  388.66   17.40
  -4  -4   8  360.66   17.30
  -4   4   7   25.90    1.50
  -4  -4   7   24.10    1.90
   4  -4  -7   25.40    2.00
  -4   4   6  584.34   27.60
   4  -4  -6  659.73   28.00
   4  -4  -6  608.34   27.50
  -4  -4   6  559.24   27.90
   4  -4  -6  628.04   27.50
  -4  -4   6  631.94   27.50
  -4   4   5  695.13   30.20
   4  -4  -5  630.24   30.10
   4  -4  -5  693.63   30.10
  -4  -4   5  640.24   30.00
  -4  -4   5  686.23   30.40
  -4   4   4    2.00    0.40
   4  -4  -4    2.80    0.50
  -4  -4   4    2.20    0.50
  -4  -4   4    1.90    0.40
   4  -4  -4    2.30    0.40
   4   4  -3   52.89    2.50
  -4   4   3   47.00    2.60
  -4  -4   3   53.59    2.50
   4  -4  -3   49.00    2.60
  -4  -4   3   50.39    2.70
   4   4  -2   32.90    1.80
  -4   4   2   34.70    1.90
  -4  -4   2   33.40    1.80
   4  -4  -2   35.40    1.90
  -4   4   1   26.40    1.50
   4   4  -1   25.50    1.40
  -4  -4   1   24.60    1.40
  -4   4   0  216.88   10.30
   4   4   0  222.78   10.20
  -4  -4   0  230.68   10.30
   4  -4   0  220.88   10.30
  -4   4  -1    4.50    0.60
   4   4   1    4.40    0.60
   4  -4   1    5.30    0.70
  -4  -4  -1    5.10    0.60
   4   4   2  238.28   10.60
  -4   4  -2  227.08   10.60
   4  -4   2  221.98   10.60
  -4  -4  -2  232.88   10.60
  -4   4  -3    0.70    0.40
   4   4   3    0.90    0.50
  -4  -4  -3    0.20    0.40
   4  -4   3    1.00    0.40
   4   4   4   39.20    2.20
  -4   4  -4   38.40    2.20
  -4  -4  -4   41.20    2.20
   4  -4   4   40.70    2.20
  -4  -4  -4   42.10    2.00
  -4   4  -5   21.50    1.30
   4   4   5   18.40    1.40
  -4  -4  -5   20.90    1.40
   4  -4   5   21.90    1.50
  -4  -4  -5   20.10    1.20
  -4   4  -6   33.40    1.90
   4   4   6   30.70    2.00
  -4  -4  -6   34.30    2.00
   4  -4   6   35.80    2.10
  -4  -4  -6   38.10    1.90
   4   4   7    3.20    0.70
  -4   4  -7    4.50    0.50
   4  -4   7    5.20    0.80
  -4  -4  -7    5.30    0.70
  -4  -4  -7    4.60    0.70
  -4   4  -8  128.79    6.00
   4   4   8  138.29    6.40
  -4  -4  -8  127.09    6.20
  -4  -4  -8  137.29    6.30
   4  -4   8  125.29    6.30
   4   4   9    6.60    0.90
   4  -4   9    5.40    0.90
   4  -4   9    7.40    1.10
  -4  -4  -9    6.20    0.70
  -4  -4  -9    5.80    0.70
  -4  -4  -9    5.80    0.90
   4   4  10  117.39    6.10
  -4  -4 -10  123.59    5.80
  -4  -4 -10  124.49    6.20
  -4  -4 -10  123.09    5.80
   4  -4  10  129.69    6.10
   4   4  11    0.70    0.80
  -4  -4 -11    1.50    0.90
   4  -4  11    0.70    0.70
   4  -4  11    1.00    1.00
   4   4  12   12.00    1.40
   4  -4  12   13.50    1.30
   4  -4  12   16.00    1.70
   4   4  13   15.20    1.60
   4  -4  13   15.60    1.50
   4  -4  13   16.70    2.00
   4   4  14    1.30    0.90
   4  -4  14    0.60    0.90
   4  -4  14    1.90    1.30
   4   4  15   15.70    1.70
   4  -4  15   15.40    2.10
   4   4  16   27.00    2.30
   4  -4  16   22.10    2.20
   4   4  17   16.40    1.80
   4  -4  17   15.90    1.70
   4  -4  17   16.00    2.20
   4   4  18    9.90    1.50
   4  -4  18    8.90    1.50
  -4   5  19   13.30    1.40
   4  -5 -19   11.70    2.50
  -4   5  18   11.30    1.20
  -4  -5  18   11.00    0.90
   4  -5 -18    9.50    2.30
  -4   5  17    6.90    1.00
  -4  -5  17    7.00    0.60
  -4   5  16   10.70    1.10
  -4  -5  16    9.40    3.10
  -4  -5  16    8.70    0.80
   4  -5 -16    9.20    2.00
  -4   5  15    2.10    0.70
  -4  -5  15    2.30    1.40
  -4  -5  15    2.80    0.40
   4  -5 -15    3.80    1.70
  -4   5  14   12.10    1.10
  -4   5  14   11.30    1.10
   4  -5 -14    7.20    1.70
  -4  -5  14    7.60    1.70
  -4   5  13   85.79    4.40
  -4   5  13   87.09    4.40
   4  -5 -13   86.49    5.20
  -4  -5  13   93.89    5.30
  -4   5  12   28.20    1.80
  -4   5  12   28.00    1.80
  -4  -5  12   30.50    2.70
   4  -5 -12   27.20    2.70
  -4   5  11  137.79    6.50
  -4   5  11  139.39    6.50
   4  -5 -11  140.19    7.10
  -4  -5  11  124.39    7.00
  -4   5  10    0.90    0.50
  -4   5  10    0.10    0.50
   4  -5 -10    0.00    1.00
  -4  -5  10    0.50    0.90
  -4   5   9  134.29    5.90
  -4   5   9  113.79    5.80
  -4  -5   9  113.49    6.30
   4  -5  -9  128.49    6.40
  -4   5   8   17.80    1.30
   4  -5  -8   20.10    2.20
  -4   5   7   49.20    2.60
   4  -5  -7   42.20    2.90
   4  -5  -7   49.70    2.30
  -4  -5   7   51.79    3.00
   4  -5  -7   49.10    2.30
  -4   5   6   65.49    3.30
  -4  -5   6   64.99    3.20
   4  -5  -6   64.19    3.60
   4  -5  -6   68.89    3.20
   4  -5  -6   67.49    3.20
  -4  -5   6   65.39    3.60
  -4   5   5  266.87   12.70
  -4  -5   5  281.37   12.90
   4  -5  -5  295.57   12.60
   4  -5  -5  258.67   12.60
  -4  -5   5  280.37   12.60
  -4   5   4    1.00    0.40
   4  -5  -4    2.50    0.50
  -4  -5   4    2.20    0.40
   4  -5  -4    1.60    0.40
  -4   5   3   76.99    3.80
   4  -5  -3   76.09    3.70
  -4  -5   3   74.49    3.70
   4   5  -2   44.70    2.30
  -4   5   2   44.70    2.40
   4  -5  -2   44.80    2.40
  -4  -5   2   45.90    2.30
  -4   5   1  339.27   15.30
   4   5  -1  324.27   15.20
  -4  -5   1  343.67   15.30
   4  -5  -1  333.57   15.30
   4   5   0   39.20    2.10
  -4   5   0   38.30    2.10
  -4  -5   0   41.00    2.10
   4  -5   0   38.50    2.20
  -4   5  -1    0.30    0.40
   4   5   1    1.10    0.40
  -4  -5  -1    1.10    0.50
   4  -5   1    1.40    0.50
  -4   5  -2  269.27   12.00
   4   5   2  268.67   12.10
  -4  -5  -2  256.97   12.00
   4  -5   2  251.07   12.10
  -4   5  -3  181.98    8.40
   4   5   3  187.88    8.50
  -4  -5  -3  174.88    8.50
   4  -5   3  180.28    8.50
  -4   5  -4  526.85   24.90
   4   5   4  541.35   25.00
   4  -5   4  563.04   25.00
  -4  -5  -4  569.34   25.00
  -4   5  -5   39.70    2.10
   4   5   5   36.20    2.20
   4  -5   5   41.70    2.30
  -4  -5  -5   38.20    2.20
  -4  -5  -5   40.70    2.10
  -4   5  -6   13.80    1.10
   4   5   6   13.80    1.30
   4  -5   6   15.00    1.30
  -4  -5  -6   15.20    1.20
  -4  -5  -6   16.70    1.20
   4   5   7   97.99    5.10
  -4   5  -7  106.89    4.90
   4  -5   7  105.29    5.20
  -4  -5  -7  103.79    5.10
  -4  -5  -7  105.39    5.10
   4   5   8    2.80    0.80
  -4   5  -8    3.90    0.50
  -4  -5  -8    3.00    0.60
  -4  -5  -8    4.20    0.70
   4  -5   8    3.20    0.70
   4   5   9  141.09    6.80
  -4  -5  -9  141.29    6.80
   4  -5   9  138.59    6.80
  -4  -5  -9  143.59    6.60
  -4  -5  -9  133.69    6.60
   4   5  10   19.50    1.70
   4  -5  10   22.70    2.00
  -4  -5 -10   20.70    1.30
  -4  -5 -10   18.80    1.30
  -4  -5 -10   20.00    1.80
   4  -5  10   19.20    1.70
   4   5  11   62.69    3.70
  -4  -5 -11   66.69    3.20
  -4  -5 -11   67.19    3.20
  -4  -5 -11   66.89    3.80
   4  -5  11   59.39    3.90
   4  -5  11   74.59    3.70
   4   5  12    0.70    0.90
   4  -5  12    0.90    1.00
   4  -5  12    0.20    0.70
  -4  -5 -12   -0.40    0.80
   4   5  13   15.70    1.60
   4  -5  13   20.60    1.80
  -4  -5 -13   16.90    1.80
   4  -5  13   15.50    2.00
   4   5  14    3.30    1.10
   4  -5  14    4.60    1.40
   4  -5  14    3.10    1.00
   4   5  15   15.80    1.70
   4  -5  15   16.00    1.70
   4  -5  15   12.30    2.00
   4   5  16    1.60    1.10
   4  -5  16    1.50    1.40
   4  -5  16    0.30    0.90
   4   5  17    0.70    1.10
   4  -5  17    3.40    1.50
   4  -5  17   -0.40    1.00
   4   5  18    2.90    1.30
   4  -5  18    3.30    1.20
  -4  -6  19    0.40    0.50
   4  -6 -19   -0.30    1.80
  -4   6  18   13.00    2.10
  -4  -6  18   14.10    1.10
   4  -6 -18   16.10    2.60
  -4   6  17   -0.70    0.80
   4  -6 -17   -0.40    2.00
  -4  -6  17   -1.20    0.40
  -4   6  16   35.40    2.30
  -4  -6  16   32.20    1.80
   4  -6 -16   37.40    3.60
  -4   6  15   24.30    1.80
  -4  -6  15   22.30    1.40
   4  -6 -15   31.80    3.00
  -4  -6  15   20.80    2.60
  -4   6  14    3.80    0.90
  -4  -6  14    4.30    1.70
   4  -6 -14    5.40    1.60
  -4   6  13    4.90    0.90
  -4   6  13    4.80    0.90
  -4  -6  13    6.90    1.70
   4  -6 -13    5.90    1.60
  -4   6  12    3.30    0.70
  -4   6  12    4.00    0.80
   4  -6 -12    3.50    1.40
  -4  -6  12    3.00    1.20
  -4   6  11    3.00    0.70
  -4   6  11    1.10    0.60
  -4  -6  11    3.50    1.20
   4  -6 -11    2.60    1.30
  -4   6  10    1.50    0.60
  -4   6  10    0.80    0.60
  -4  -6  10    4.10    1.20
   4  -6 -10    0.60    1.10
  -4   6   9    3.80    0.70
   4  -6  -9    5.10    1.20
  -4  -6   9    4.00    1.10
  -4   6   8   21.20    1.50
   4  -6  -8   20.90    1.10
   4  -6  -8   22.10    2.00
  -4  -6   8   22.70    1.90
   4  -6  -8   19.50    1.10
  -4   6   7   53.89    2.80
   4  -6  -7   51.59    3.20
  -4  -6   7   49.20    3.10
   4  -6  -7   53.39    2.60
   4  -6  -7   55.09    2.70
  -4   6   6  499.05   23.60
   4  -6  -6  521.05   23.50
   4  -6  -6  507.65   23.50
  -4  -6   6  528.65   23.90
  -4  -6   6  545.25   23.50
  -4   6   5   61.39    3.20
   4  -6  -5   62.99    3.10
  -4  -6   5   61.89    3.00
   4  -6  -5   58.39    3.00
  -4   6   4    7.90    0.80
   4  -6  -4    6.50    0.80
  -4  -6   4    7.00    0.70
   4  -6  -4    8.20    0.70
  -4   6   3    5.70    0.80
  -4  -6   3    6.50    0.70
   4  -6  -3    6.90    0.80
  -4   6   2  117.39    5.70
   4   6  -2  120.79    5.60
  -4  -6   2  120.29    5.60
   4  -6  -2  113.89    5.70
   4   6  -1   15.90    1.10
  -4   6   1   15.20    1.20
   4  -6  -1   17.80    1.30
  -4  -6   1   14.70    1.10
   4   6   0  262.67   12.50
  -4   6   0  279.07   12.60
  -4  -6   0  273.27   12.60
   4  -6   0  276.97   12.60
  -4   6  -1   43.90    2.40
   4   6   1   41.40    2.40
  -4  -6  -1   44.90    2.40
   4  -6   1   44.80    2.40
   4   6   2  178.38    8.50
  -4   6  -2  181.38    8.50
  -4  -6  -2  180.18    8.50
   4  -6   2  181.98    8.50
   4   6   3   12.80    1.20
  -4   6  -3   12.50    1.10
  -4  -6  -3   15.10    1.20
   4  -6   3   15.70    1.30
   4   6   4   85.89    4.20
  -4   6  -4   79.69    4.10
   4  -6   4   77.99    4.10
  -4  -6  -4   84.49    4.10
   4   6   5  173.38    8.10
  -4   6  -5  172.18    8.00
  -4  -6  -5  165.98    8.10
   4  -6   5  173.18    8.10
   4   6   6   14.00    1.30
  -4   6  -6   11.30    1.00
  -4  -6  -6   14.00    1.10
  -4  -6  -6   12.30    1.10
   4  -6   6   11.80    1.10
   4   6   7  310.77   14.10
  -4   6  -7  301.37   13.90
  -4  -6  -7  305.57   14.00
   4  -6   7  310.97   14.10
  -4  -6  -7  290.47   14.00
   4   6   8   36.20    2.30
   4  -6   8   34.90    2.20
  -4  -6  -8   34.60    2.20
  -4  -6  -8   33.30    2.10
  -4  -6  -8   36.20    2.10
   4   6   9   13.50    1.40
  -4  -6  -9   12.30    1.10
  -4  -6  -9   11.50    1.10
  -4  -6  -9   12.20    1.20
   4  -6   9   13.60    1.30
   4   6  10   52.69    3.20
  -4  -6 -10   58.19    3.20
   4  -6  10   56.69    3.20
  -4  -6 -10   52.99    2.90
  -4  -6 -10   57.19    2.90
   4  -6  10   55.09    3.50
   4   6  11   -0.10    0.80
   4  -6  11    0.20    0.90
   4  -6  11    0.60    0.80
  -4  -6 -11    0.30    0.80
  -4  -6 -11    0.40    0.50
  -4  -6 -11   -0.20    0.40
   4   6  12   11.80    1.40
   4  -6  12   14.70    1.80
   4  -6  12   11.00    1.30
  -4  -6 -12    9.60    1.40
   4   6  13    4.50    1.10
  -4  -6 -13    3.40    1.20
   4  -6  13    3.70    1.00
   4  -6  13    3.80    1.40
   4   6  14   -0.50    0.90
   4  -6  14   -0.90    1.20
  -4  -6 -14    0.40    1.10
   4   6  15   22.20    2.10
   4  -6  15   23.00    2.60
   4  -6  15   23.20    2.10
   4   6  16    9.70    1.50
   4  -6  16    7.50    1.30
   4  -6  16    7.00    1.80
   4   6  17   -0.60    1.00
   4  -6  17   -0.60    1.00
   4   6  18    5.70    1.40
   4  -6  18    6.10    1.40
  -4  -7  19    1.00    0.60
   4  -7 -19    2.90    2.00
   4  -7 -18    1.00    1.80
  -4  -7  18    0.10    0.60
   4  -7 -17    2.50    1.80
  -4  -7  17    3.20    0.70
   4  -7 -16    1.70    1.60
  -4  -7  16    1.10    0.60
  -4   7  15    0.10    0.80
  -4  -7  15   -2.30    1.10
  -4  -7  15    0.00    0.50
   4  -7 -15    1.70    1.50
  -4   7  14    0.60    0.70
  -4   7  14   -0.20    0.70
  -4  -7  14   -0.20    1.30
   4  -7 -14   -1.00    1.30
  -4   7  13    3.40    0.80
  -4   7  13    5.10    0.90
   4  -7 -13    4.50    1.60
  -4  -7  13    2.50    1.30
  -4   7  12   44.00    3.10
  -4   7  12   42.70    2.60
   4  -7 -12   42.70    3.40
  -4  -7  12   48.40    3.40
  -4   7  11   26.90    1.90
   4  -7 -11   33.80    2.80
  -4  -7  11   25.20    2.50
  -4   7  10    9.10    1.00
   4  -7 -10    9.80    1.60
  -4  -7  10    8.40    1.40
  -4   7   9    1.20    0.60
   4  -7  -9    1.00    1.00
  -4  -7   9    1.00    1.00
  -4   7   8    3.20    0.70
   4  -7  -8    2.50    0.50
   4  -7  -8    2.80    0.50
   4  -7  -8    2.00    1.00
  -4  -7   8    4.00    1.10
  -4   7   7   23.50    1.60
   4  -7  -7   21.10    1.40
   4  -7  -7   19.40    1.30
  -4   7   6    6.60    0.80
   4  -7  -6    6.10    0.70
   4  -7  -6    5.90    0.70
  -4  -7   6    6.50    0.70
  -4   7   5  424.46   19.50
   4  -7  -5  434.06   19.50
  -4  -7   5  432.56   19.40
   4  -7  -5  420.06   19.40
  -4   7   4   44.70    2.40
   4  -7  -4   44.00    2.40
   4  -7  -4   43.10    2.30
  -4  -7   4   40.90    2.30
  -4   7   3  315.27   14.50
   4  -7  -3  305.07   14.50
  -4  -7   3  322.17   14.40
   4   7  -2  222.08    9.80
  -4   7   2  208.18    9.90
   4  -7  -2  211.48    9.90
  -4  -7   2  208.08    9.90
  -4   7   1  102.99    4.90
   4   7  -1   99.59    4.80
   4  -7  -1   98.19    4.90
  -4  -7   1   95.09    4.80
  -4   7   0   14.50    1.20
   4   7   0   15.90    1.20
  -4  -7   0   15.90    1.20
   4  -7   0   13.90    1.30
  -4   7  -1    0.40    0.50
   4   7   1   -0.20    0.50
  -4  -7  -1    0.30    0.50
   4  -7   1    0.90    0.50
   4   7   2    1.10    0.60
  -4   7  -2    2.00    0.60
   4  -7   2    1.60    0.60
  -4  -7  -2    0.90    0.60
  -4   7  -3   26.20    1.70
   4   7   3   24.70    1.70
  -4  -7  -3   28.20    1.70
   4  -7   3   24.20    1.80
  -4   7  -4   51.99    2.80
   4   7   4   48.40    2.90
  -4  -7  -4   51.49    2.80
   4  -7   4   57.79    3.00
   4   7   5   17.10    1.50
  -4   7  -5   16.80    1.30
  -4  -7  -5   17.20    1.40
   4  -7   5   17.90    1.50
   4   7   6   43.70    2.50
  -4   7  -6   39.40    2.30
   4  -7   6   42.50    2.50
  -4  -7  -6   38.30    2.40
   4   7   7   38.10    2.20
  -4   7  -7   31.50    1.90
  -4  -7  -7   29.70    2.00
  -4  -7  -7   32.10    2.00
   4  -7   7   32.00    2.10
   4   7   8    4.20    0.90
  -4  -7  -8    4.00    0.80
  -4  -7  -8    5.40    0.90
   4  -7   8    4.20    0.90
  -4  -7  -8    3.30    0.70
   4   7   9    2.10    1.20
  -4  -7  -9    2.50    0.70
  -4  -7  -9    3.30    0.80
  -4  -7  -9    2.20    0.70
   4  -7   9    1.20    0.70
   4   7  10    0.80    0.90
  -4  -7 -10    0.90    0.60
  -4  -7 -10    2.00    0.90
  -4  -7 -10   -0.10    0.60
   4  -7  10    0.70    0.80
   4   7  11    0.10    0.80
   4  -7  11    0.10    0.80
  -4  -7 -11   -0.50    0.50
  -4  -7 -11    0.40    0.80
  -4  -7 -11    0.20    0.60
   4  -7  11    0.80    1.00
   4   7  12    3.00    1.00
  -4  -7 -12    3.00    1.10
   4  -7  12    2.00    1.20
  -4  -7 -12    3.40    0.50
   4  -7  12    2.60    1.00
  -4  -7 -12    3.60    0.50
   4   7  13   78.29    4.40
  -4  -7 -13   74.79    4.50
   4  -7  13   81.49    4.80
   4  -7  13   73.19    5.20
   4   7  14    5.70    1.30
   4  -7  14    4.80    1.50
   4  -7  14    4.50    1.10
  -4  -7 -14    4.90    1.30
   4   7  15    4.20    1.20
   4  -7  15    1.70    1.40
   4  -7  15    3.00    1.10
  -4  -7 -15    3.60    1.40
   4   7  16    3.90    1.30
   4  -7  16    6.80    1.30
   4  -7  16    8.20    1.80
   4   7  17    2.60    1.20
   4  -7  17    1.50    1.10
   4   7  18    1.30    1.20
   4  -7  18    0.30    1.10
  -4  -8  18    0.10    0.60
   4  -8 -18    0.50    1.70
   4  -8 -17   11.50    2.40
  -4  -8  17    9.30    1.00
  -4  -8  16    5.00    0.80
   4  -8 -16    4.40    2.00
  -4  -8  15   33.10    2.00
  -4  -8  15   35.10    3.90
   4  -8 -15   33.40    3.50
  -4  -8  14   54.59    3.90
   4  -8 -14   46.60    4.00
  -4  -8  14   52.99    2.80
  -4   8  13    3.60    0.90
   4  -8 -13    5.50    1.60
  -4   8  12    3.40    0.90
   4  -8 -12    3.10    1.40
  -4   8  11   -0.30    0.70
  -4  -8  11    1.90    1.10
   4  -8 -11    0.10    1.30
  -4  -8  10   42.50    3.20
   4  -8 -10   47.50    3.30
  -4   8   9   28.10    1.90
   4  -8  -9   26.80    1.50
   4  -8  -9   24.50    2.40
  -4  -8   9   25.00    2.30
   4  -8  -9   27.50    1.50
  -4   8   8    2.40    0.70
   4  -8  -8    1.20    0.50
  -4  -8   8    2.60    1.00
   4  -8  -8    3.50    0.60
  -4   8   7   20.60    1.60
  -4  -8   7   20.60    1.40
   4  -8  -7   20.90    1.40
   4  -8  -7   21.30    1.50
  -4   8   6    8.50    1.10
  -4  -8   6   10.10    0.90
   4  -8  -6   11.10    1.00
   4  -8  -6   10.20    1.00
  -4   8   5   77.99    4.10
   4  -8  -5   80.99    4.10
  -4  -8   5   80.69    4.00
   4  -8  -5   78.89    4.00
  -4   8   4  573.94   26.10
   4  -8  -4  580.64   26.00
   4  -8  -4  566.14   26.00
  -4  -8   4  569.44   26.00
  -4   8   3   35.40    2.20
   4  -8  -3   37.70    2.20
  -4  -8   3   32.60    2.00
  -4   8   2   58.79    3.00
   4  -8  -2   55.09    3.00
  -4  -8   2   52.69    2.90
  -4   8   1   55.49    3.00
   4   8  -1   52.09    2.90
  -4  -8   1   51.59    2.90
   4  -8  -1   59.79    3.00
   4   8   0   52.99    2.90
  -4   8   0   52.59    2.90
  -4  -8   0   53.39    2.90
   4  -8   0   53.69    3.00
   4   8   1   29.60    1.90
  -4   8  -1   29.80    1.90
  -4  -8  -1   26.80    1.80
   4  -8   1   32.00    2.00
  -4   8  -2  159.68    7.80
   4   8   2  172.08    7.80
  -4  -8  -2  172.88    7.80
   4  -8   2  151.98    7.80
  -4   8  -3    3.80    0.70
   4   8   3    4.20    0.80
   4  -8   3    5.90    0.90
  -4  -8  -3    4.80    0.80
  -4   8  -4   56.19    3.10
   4   8   4   61.79    3.20
   4  -8   4   55.59    3.20
  -4  -8  -4   56.19    3.10
   4   8   5  529.75   23.20
  -4   8  -5  502.65   23.00
  -4  -8  -5  485.55   23.10
  -4   8  -6   59.59    3.10
   4   8   6   60.69    3.40
  -4  -8  -6   59.19    3.30
   4  -8   6   60.09    3.30
   4   8   7    4.80    1.00
  -4  -8  -7    3.90    0.80
  -4  -8  -7    3.40    0.80
  -4  -8  -7    3.40    0.80
   4  -8   7    5.10    0.90
   4   8   8   60.69    3.40
  -4  -8  -8   58.19    3.20
   4  -8   8   58.99    3.30
  -4  -8  -8   57.39    3.20
  -4  -8  -8   57.19    3.20
   4   8   9    0.70    0.80
  -4  -8  -9    0.60    0.80
   4  -8   9    0.30    0.80
  -4  -8  -9    0.70    0.70
  -4  -8  -9    0.20    0.60
   4   8  10    4.80    1.10
  -4  -8 -10    7.20    1.10
  -4  -8 -10    5.50    0.90
   4  -8  10    6.00    1.10
  -4  -8 -10    8.40    1.00
   4   8  11   30.40    2.40
   4  -8  11   32.30    2.40
  -4  -8 -11   34.40    2.00
  -4  -8 -11   31.10    2.00
   4   8  12    0.70    0.90
   4  -8  12   -0.30    1.00
  -4  -8 -12    0.80    0.50
  -4  -8 -12    1.20    1.00
  -4  -8 -12    0.70    0.50
   4   8  13    7.70    1.40
   4  -8  13    9.10    1.30
   4  -8  13   15.60    2.10
  -4  -8 -13   13.20    1.70
   4   8  14   -0.20    1.00
   4  -8  14   -0.80    1.30
   4  -8  14   -0.20    0.90
  -4  -8 -14    1.20    1.20
   4   8  15    7.00    1.50
  -4  -8 -15    8.70    1.70
   4  -8  15   13.80    2.00
   4  -8  15    8.30    1.40
   4   8  16    1.70    1.20
  -4  -8 -16    0.70    1.30
   4  -8  16   -0.10    1.60
   4  -8  16    0.80    1.10
   4   8  17   -0.80    1.20
   4  -8  17    2.20    1.10
   4   8  18    3.60    1.40
   4  -8  18    4.00    1.30
  -4  -9  18   18.40    1.60
   4  -9 -18   17.30    2.80
   4  -9 -17    9.80    2.40
  -4  -9  17   11.50    1.20
   4  -9 -16    1.10    3.20
  -4  -9  16    1.20    0.70
   4  -9 -15   53.89    4.30
  -4  -9  15   55.29    3.00
   4  -9 -14   14.00    2.20
  -4  -9  14   10.40    2.00
  -4  -9  14   14.20    1.30
  -4   9  13   11.90    1.40
   4  -9 -13   11.10    2.00
  -4   9  12    2.20    0.90
   4  -9 -12    2.20    1.40
  -4   9  11   67.09    3.80
   4  -9 -11   67.89    4.40
  -4  -9  11   66.89    5.60
  -4   9  10   15.90    1.50
   4  -9 -10   15.90    1.10
   4  -9 -10   16.30    2.00
  -4  -9  10   15.40    1.90
   4  -9 -10   16.10    1.00
  -4   9   9   25.10    1.90
   4  -9  -9   28.90    2.50
   4  -9  -9   24.50    1.60
  -4  -9   9   28.10    2.40
   4  -9  -9   23.90    1.60
  -4   9   8    2.00    0.80
   4  -9  -8    2.60    0.70
  -4  -9   8    1.80    1.00
   4  -9  -8    1.50    0.60
   4  -9  -7   -0.10    0.60
  -4  -9   7   -0.40    0.50
   4  -9  -7    0.00    0.50
  -4   9   6  215.48   10.10
   4  -9  -6  217.68   10.00
   4  -9  -6  202.48   10.00
  -4  -9   6  219.88   10.00
  -4   9   5   17.70    1.50
   4  -9  -5   17.20    1.40
   4  -9  -5   16.90    1.50
  -4  -9   5   17.50    1.40
  -4   9   4    4.90    0.80
   4  -9  -4    4.60    0.80
   4  -9  -4    4.20    0.80
  -4  -9   4    5.40    0.80
  -4   9   3  656.93   29.50
   4  -9  -3  624.04   29.50
  -4  -9   3  663.03   29.40
  -4   9   2  360.36   16.20
   4  -9  -2  344.17   16.20
  -4  -9   2  347.37   16.10
  -4   9   1    5.10    0.90
   4   9  -1    6.40    0.90
   4  -9  -1    5.90    0.90
  -4  -9   1    5.40    0.80
   4   9   0   46.60    2.70
  -4   9   0   47.30    2.70
  -4  -9   0   46.00    2.70
   4  -9   0   49.60    2.80
  -4   9  -1   33.30    2.10
   4   9   1   31.80    2.00
   4  -9   1   33.60    2.10
  -4  -9  -1   30.20    2.00
   4   9   2    4.00    0.80
  -4   9  -2    5.40    0.80
  -4  -9  -2    5.20    0.90
   4  -9   2    4.90    0.90
  -4   9  -3  100.49    5.10
   4   9   3   96.19    5.10
   4  -9   3  106.19    5.20
  -4  -9  -3  104.59    5.10
   4   9   4    1.90    0.80
  -4   9  -4    4.60    0.80
   4  -9   4    3.00    0.80
  -4  -9  -4    2.60    0.70
   4   9   5   27.00    2.00
  -4   9  -5   25.60    1.80
   4  -9   5   29.50    2.00
  -4  -9  -5   25.60    1.90
   4   9   6   86.09    4.70
  -4   9  -6   88.29    4.50
   4  -9   6   92.29    4.70
  -4  -9  -6   93.39    4.70
   4   9   7   77.79    4.30
  -4  -9  -7   77.19    4.20
  -4  -9  -7   81.99    4.20
   4  -9   7   79.89    4.30
   4   9   8   15.20    1.50
   4  -9   8   12.70    1.40
  -4  -9  -8   17.50    1.50
  -4  -9  -8   15.90    1.50
  -4  -9  -8   15.30    1.40
   4   9   9    9.60    1.30
  -4  -9  -9    9.00    1.20
   4  -9   9   10.60    1.30
  -4  -9  -9    8.90    1.10
  -4  -9  -9    9.70    1.20
   4   9  10   21.00    2.00
  -4  -9 -10   21.20    1.70
  -4  -9 -10   22.20    1.70
  -4  -9 -10   18.50    1.90
   4   9  11    0.10    0.90
   4  -9  11    1.60    0.90
  -4  -9 -11    0.00    0.60
  -4  -9 -11    0.70    0.90
  -4  -9 -11    1.70    0.80
   4   9  12   21.50    2.10
  -4  -9 -12   20.60    2.10
   4  -9  12   20.80    2.30
   4  -9  12   21.50    2.10
  -4  -9 -12   21.40    1.60
  -4  -9 -12   22.70    1.60
   4   9  13    5.40    1.30
  -4  -9 -13    4.80    0.60
  -4  -9 -13    4.00    0.60
   4  -9  13    3.30    1.30
   4  -9  13    5.60    1.20
  -4  -9 -13    4.40    1.30
   4   9  14    0.20    1.10
   4  -9  14   -0.90    1.10
   4  -9  14    0.50    1.00
  -4  -9 -14    0.00    1.10
   4   9  15   -0.90    1.10
  -4  -9 -15    0.00    1.30
   4  -9  15   -0.10    1.00
   4  -9  15   -0.70    1.30
   4   9  16   12.00    1.80
  -4  -9 -16   11.60    1.90
   4  -9  16   13.90    1.70
   4   9  17   25.60    2.50
   4  -9  17   25.40    2.40
  -4  -9 -17   21.90    2.50
  -4 -10  18    7.40    1.10
   4 -10 -18    7.50    2.10
  -4 -10  17   23.90    1.90
   4 -10 -17   24.00    3.00
  -4 -10  16    4.40    0.90
   4 -10 -16    4.30    2.00
  -4 -10  15    1.00    0.70
   4 -10 -15    0.00    1.70
  -4 -10  14    2.50    0.80
  -4 -10  14    0.90    1.50
   4 -10 -14    2.90    1.70
  -4 -10  13   34.30    2.30
   4 -10 -13   37.20    3.40
  -4  10  12    7.30    1.20
   4 -10 -12    7.80    1.80
  -4  10  11    1.90    0.90
   4 -10 -11    1.30    1.30
  -4  10  10    1.10    0.80
   4 -10 -10    2.70    0.60
   4 -10 -10    2.30    0.60
   4 -10 -10    4.90    1.50
  -4 -10  10    1.60    1.10
  -4  10   9    0.10    0.70
   4 -10  -9   -0.40    0.60
  -4 -10   9   -0.70    0.90
   4 -10  -9    0.20    0.60
  -4  10   8  182.08    8.40
  -4 -10   8  164.98    8.20
   4 -10  -8  172.08    8.20
   4 -10  -8  174.98    8.30
  -4  10   7  257.27   12.50
   4 -10  -7  272.97   12.40
   4 -10  -7  274.97   12.40
  -4 -10   7  257.77   12.30
  -4  10   6   27.30    2.10
  -4 -10   6   27.50    1.90
   4 -10  -6   34.50    2.10
   4 -10  -6   26.20    1.90
  -4  10   5  297.97   13.50
  -4 -10   5  288.17   13.40
   4 -10  -5  277.97   13.50
   4 -10  -5  290.87   13.40
  -4  10   4  256.57   12.30
   4 -10  -4  271.67   12.20
  -4 -10   4  259.07   12.20
   4 -10  -4  262.47   12.30
   4 -10  -3    9.00    1.10
  -4 -10   3   13.20    1.30
   4 -10  -3   12.90    1.20
  -4  10   2   11.60    1.40
   4 -10  -2    8.80    1.10
  -4 -10   2   12.50    1.20
  -4  10   1    0.50    0.60
  -4 -10   1    0.80    0.60
   4 -10  -1    2.20    0.80
  -4  10   0  213.48   10.20
   4  10   0  213.98   10.10
   4 -10   0  214.78   10.30
  -4 -10   0  219.78   10.20
  -4  10  -1   51.09    2.80
   4  10   1   47.50    2.80
   4 -10   1   46.30    2.90
  -4 -10  -1   49.90    2.80
  -4  10  -2  190.48    9.00
   4  10   2  191.98    9.00
   4 -10   2  182.18    9.00
  -4  10  -3  169.38    8.20
   4 -10   3  172.78    8.30
  -4 -10  -3  168.68    8.50
  -4  10  -4   29.30    2.00
   4  10   4   34.70    2.20
   4 -10   4   32.00    2.20
  -4 -10  -4   28.10    2.10
  -4  10  -5   66.89    3.40
   4  10   5   58.49    3.60
   4 -10   5   65.49    3.60
  -4 -10  -5   64.99    3.60
   4  10   6    4.60    1.00
   4 -10   6    4.00    0.90
  -4 -10  -6    4.10    0.90
  -4 -10  -6    6.10    1.00
   4  10   7  224.58   10.30
  -4 -10  -7  209.28   10.40
  -4 -10  -7  232.58   10.20
   4 -10   7  182.38   10.70
   4  10   8  239.18   11.10
  -4 -10  -8  233.98   10.90
  -4 -10  -8  227.08   10.90
  -4 -10  -8  225.88   11.50
   4 -10   8  221.08   11.30
   4  10   9    0.00    0.90
   4 -10   9    0.30    0.80
  -4 -10  -9    0.60    0.80
  -4 -10  -9    0.10    0.80
  -4 -10  -9   -0.50    0.70
   4  10  10    3.90    1.10
  -4 -10 -10    4.60    1.50
  -4 -10 -10    4.80    1.30
   4 -10  10    4.60    1.10
  -4 -10 -10    3.50    0.90
   4  10  11   19.60    1.90
  -4 -10 -11   15.70    1.70
   4 -10  11   16.10    1.70
  -4 -10 -11   15.10    1.50
  -4 -10 -11   17.70    1.50
   4  10  12    7.00    1.40
  -4 -10 -12    8.90    1.50
   4 -10  12    7.80    1.40
  -4 -10 -12    7.10    1.00
  -4 -10 -12    8.80    1.00
   4  10  13    0.50    1.10
  -4 -10 -13    0.50    0.60
  -4 -10 -13    0.30    0.60
   4 -10  13   -0.80    0.90
  -4 -10 -13    0.80    1.10
   4 -10  13    0.20    1.40
   4  10  14    2.00    1.30
   4 -10  14    1.80    1.10
   4 -10  14    4.30    1.60
  -4 -10 -14    2.10    1.30
   4  10  15   -0.50    1.20
   4 -10  15   -0.30    1.00
  -4 -10 -15    0.40    1.20
   4  10  16   -0.20    1.20
  -4 -10 -16    0.00    1.30
   4 -10  16    0.10    1.20
   4  10  17    1.60    1.30
  -4 -10 -17    0.70    1.40
   4 -10  17    1.00    1.20
  -4 -11  17   10.90    1.30
   4 -11 -17   12.20    2.50
  -4 -11  16    1.40    0.80
   4 -11 -16    3.00    1.90
   4 -11 -15    1.90    1.80
  -4 -11  15    1.30    0.90
   4 -11 -14   11.20    2.20
  -4 -11  14   14.00    1.40
   4 -11 -13   27.80    3.00
  -4 -11  13   32.10    2.20
   4 -11 -12    0.10    1.30
  -4 -11  12    0.50    0.80
  -4  11  11    5.40    1.10
   4 -11 -11    4.10    0.70
   4 -11 -11    4.40    0.70
   4 -11 -11    2.00    1.50
  -4  11  10    1.00    0.80
   4 -11 -10    1.00    0.60
   4 -11 -10    1.00    1.30
   4 -11 -10    1.30    0.70
  -4  11   9   44.90    2.90
   4 -11  -9   44.90    2.70
   4 -11  -9   44.20    2.60
  -4  11   8   41.50    2.70
   4 -11  -8   36.20    2.40
   4 -11  -8   44.30    2.60
  -4  11   7   48.00    3.00
   4 -11  -7   47.80    2.80
   4 -11  -7   47.00    2.90
  -4  11   6    6.80    1.10
   4 -11  -6    6.40    1.10
   4 -11  -6    6.20    0.90
  -4  11   5   63.09    3.50
   4 -11  -5   62.99    3.50
  -4 -11   5   62.39    4.00
   4 -11  -5   56.49    3.30
  -4  11   4   68.69    3.70
  -4 -11   4   64.39    3.70
   4 -11  -4   63.19    3.80
   4 -11  -4   63.69    4.00
  -4  11   3    3.10    0.90
   4 -11  -3    6.10    1.10
  -4 -11   3    3.80    0.80
  -4  11   2   14.80    1.40
  -4 -11   2   16.00    1.50
  -4  11   1   19.00    1.70
  -4 -11   1   21.40    1.70
   4  11   0    1.10    0.70
  -4  11   0   -0.20    0.60
   4 -11   0    0.50    0.90
  -4 -11   0    1.10    0.70
   4  11   1   34.10    2.60
  -4  11  -1   35.10    2.30
  -4 -11  -1   37.20    2.30
   4 -11   1   33.40    2.70
   4  11   2    8.40    1.10
   4 -11   2   11.90    1.40
  -4 -11  -2    8.30    1.10
  -4  11  -3   12.60    1.30
   4  11   3   13.30    1.40
   4 -11   3    7.50    1.20
  -4 -11  -3   10.80    1.30
  -4  11  -4    8.70    1.10
   4  11   4    6.40    1.10
   4 -11   4    6.90    1.10
  -4 -11  -4    8.60    1.20
   4  11   5  402.46   18.80
  -4  11  -5  411.16   18.70
  -4 -11  -5  408.46   18.80
  -4 -11  -5  402.66   18.80
   4 -11   5  406.56   18.90
   4  11   6   46.20    2.90
  -4 -11  -6   43.60    2.90
  -4 -11  -6   48.60    2.80
   4 -11   6   41.80    2.90
   4  11   7   70.79    3.80
  -4 -11  -7   56.79    3.60
   4 -11   7   63.39    3.70
  -4 -11  -7   65.59    3.70
   4  11   8   -0.30    0.90
  -4 -11  -8    1.80    0.90
   4 -11   8   -0.90    0.80
  -4 -11  -8    1.20    0.90
   4  11   9   35.30    2.70
  -4 -11  -9   34.10    2.50
   4 -11   9   34.50    2.60
  -4 -11  -9   37.70    2.50
   4  11  10    0.00    1.00
  -4 -11 -10   -0.10    0.80
   4 -11  10   -0.10    0.90
  -4 -11 -10    0.40    0.90
   4  11  11    6.60    1.40
  -4 -11 -11    5.70    1.00
   4 -11  11    4.70    1.20
  -4 -11 -11    3.60    1.20
  -4 -11 -11    4.50    1.00
   4  11  12    4.10    1.30
  -4 -11 -12    2.60    1.20
   4 -11  12    2.40    1.10
  -4 -11 -12    1.20    0.80
  -4 -11 -12    1.80    0.80
   4  11  13   57.09    3.70
  -4 -11 -13   54.29    3.00
  -4 -11 -13   50.59    3.60
   4 -11  13   56.69    3.50
  -4 -11 -13   53.09    2.90
   4 -11  13   46.90    3.90
   4  11  14    0.80    1.30
  -4 -11 -14   -2.20    1.10
   4 -11  14    1.80    1.40
   4 -11  14   -0.60    1.00
   4  11  15    2.20    1.40
  -4 -11 -15    0.70    1.30
   4 -11  15    0.80    1.10
   4  11  16    1.20    1.40
  -4 -11 -16    0.90    1.40
   4 -11  16    2.90    1.30
   4  11  17    0.80    1.40
  -4 -11 -17   -0.90    1.40
   4 -11  17    0.60    1.20
  -4 -12  17    1.90    1.00
   4 -12 -17    3.50    2.10
  -4 -12  16    4.30    1.20
   4 -12 -16    1.00    1.70
   4 -12 -15    1.50    2.00
  -4 -12  14   33.90    2.50
   4 -12 -14   37.10    3.70
   4 -12 -13    6.70    1.90
  -4 -12  13    9.30    1.30
  -4 -12  12    6.80    1.10
   4 -12 -12    6.80    0.70
   4 -12 -12    6.70    0.60
   4 -12 -12    7.30    1.90
  -4  12  11    5.50    1.20
   4 -12 -11    6.40    0.80
   4 -12 -11    6.10    1.70
  -4 -12  11    7.00    1.10
   4 -12 -11    7.60    0.90
  -4  12  10    9.60    1.40
   4 -12 -10    8.40    1.00
   4 -12 -10    7.90    1.10
  -4 -12  10    7.80    1.10
  -4  12   9   17.80    1.80
   4 -12  -9   20.10    1.80
   4 -12  -9   17.60    1.60
  -4 -12   9   20.70    1.70
  -4  12   8    1.80    0.90
  -4 -12   8    2.00    0.80
   4 -12  -8    2.90    0.80
  -4  12   7    6.00    1.20
   4 -12  -7    3.20    1.00
   4 -12  -7    4.60    1.20
  -4 -12   7    4.90    0.90
  -4  12   6   31.10    2.30
   4 -12  -6   30.70    2.30
  -4 -12   6   31.00    2.10
   4 -12  -6   31.00    2.20
  -4  12   5   31.40    2.40
   4 -12  -5   39.00    2.50
  -4 -12   5   31.90    2.20
   4 -12  -5   31.50    2.20
  -4  12   4   29.10    2.20
   4 -12  -4   23.00    2.00
  -4 -12   4   30.20    2.00
   4 -12  -4   29.20    2.20
  -4  12   3   10.80    1.30
  -4 -12   3   13.70    1.40
   4 -12  -3   11.30    1.40
   4 -12  -3   12.60    1.30
  -4  12   2   20.30    1.90
  -4 -12   2   26.50    1.90
   4 -12  -2   24.00    2.00
  -4  12   1    2.40    0.80
  -4 -12   1    2.50    0.80
   4 -12  -1    2.20    0.90
  -4  12   0   33.80    2.20
  -4 -12   0   28.00    2.10
   4 -12   0   30.50    2.30
  -4  12  -1   21.10    1.80
   4  12   1   22.10    1.80
  -4 -12  -1   22.10    1.80
   4 -12   1   23.50    2.00
   4  12   2   -0.10    0.70
  -4  12  -2    0.00    0.70
   4 -12   2    1.60    0.90
  -4 -12  -2   -0.20    0.70
   4  12   3    0.80    0.80
  -4  12  -3    0.50    0.70
  -4 -12  -3    1.00    0.80
   4 -12   3    2.00    1.00
  -4  12  -4    4.00    1.00
   4  12   4    3.00    1.00
  -4 -12  -4    5.60    1.10
   4 -12   4    6.00    1.20
  -4 -12  -4    5.50    1.10
   4  12   5   94.19    5.20
  -4 -12  -5  104.39    5.20
  -4 -12  -5   94.29    5.20
   4 -12   5  102.49    5.30
   4  12   6   59.69    3.70
  -4 -12  -6   63.79    3.60
   4 -12   6   62.79    3.70
  -4 -12  -6   58.89    3.60
   4  12   7  120.79    6.20
  -4 -12  -7  113.89    6.00
   4 -12   7  120.59    6.20
  -4 -12  -7  118.29    6.10
   4  12   8    6.30    1.30
   4 -12   8    7.70    1.30
  -4 -12  -8    9.10    1.30
  -4 -12  -8    6.80    1.20
   4  12   9   18.50    2.00
  -4 -12  -9   21.50    2.00
  -4 -12  -9   20.80    2.10
  -4 -12  -9   17.60    1.80
   4 -12   9   19.40    2.00
   4  12  10    0.80    1.10
  -4 -12 -10    0.30    0.80
  -4 -12 -10    0.20    0.90
   4 -12  10   -0.10    1.00
  -4 -12 -10    0.00    1.00
   4  12  11   10.80    1.70
  -4 -12 -11    9.90    1.40
   4 -12  11    9.70    1.50
  -4 -12 -11   12.20    1.40
  -4 -12 -11   15.20    1.80
   4  12  12    9.50    1.60
   4 -12  12   12.80    1.70
  -4 -12 -12   10.80    1.70
  -4 -12 -12   13.10    1.40
  -4 -12 -12    9.70    1.30
   4  12  13    7.20    1.60
  -4 -12 -13    7.00    1.10
  -4 -12 -13    7.70    1.10
  -4 -12 -13    7.70    1.50
   4 -12  13    9.70    1.60
   4  12  14    0.00    1.20
  -4 -12 -14    0.70    0.50
   4 -12  14    0.80    1.10
  -4 -12 -14    1.00    0.60
  -4 -12 -14   -0.90    1.20
   4  12  15    0.00    1.30
  -4 -12 -15   -0.30    1.30
   4 -12  15   -0.70    1.10
   4  12  16    3.90    1.60
   4 -12  16    5.40    1.40
  -4 -12 -16    5.40    1.60
  -4 -13  17    3.00    1.00
  -4 -13  17    4.10    1.20
   4 -13 -17    3.50    2.20
   4 -13 -16    1.30    1.80
  -4 -13  16    0.80    1.00
  -4 -13  16    0.40    0.80
  -4 -13  15    1.20    1.00
   4 -13 -15    2.50    2.00
   4 -13 -14    0.90    1.80
  -4 -13  14    0.00    0.90
  -4 -13  13    2.90    0.90
   4 -13 -13    4.40    1.90
  -4 -13  13    3.70    1.10
   4 -13 -12    3.20    0.70
   4 -13 -12    4.00    0.70
  -4 -13  12    3.30    1.00
   4 -13 -12    4.70    1.70
  -4 -13  12    5.60    1.00
  -4 -13  11    0.10    0.80
   4 -13 -11   -0.50    1.40
   4 -13 -11   -0.70    0.70
   4 -13 -11    1.10    0.70
  -4 -13  11   -0.60    0.80
  -4  13  10   -0.20    0.90
   4 -13 -10    0.60    0.70
  -4 -13  10    0.00    0.70
   4 -13 -10    0.70    0.80
  -4 -13  10   -0.40    0.90
  -4  13   9   24.60    2.20
  -4 -13   9   23.80    1.90
   4 -13  -9   23.60    2.00
   4 -13  -9   24.00    1.90
  -4  13   8    1.00    1.00
   4 -13  -8    0.80    0.80
  -4 -13   8    1.30    0.80
   4 -13  -8    2.00    1.00
  -4  13   7   24.80    2.30
  -4 -13   7   31.10    2.20
   4 -13  -7   31.20    2.30
   4 -13  -7   28.80    2.20
  -4  13   6   23.30    2.10
   4 -13  -6   26.80    2.00
  -4 -13   6   20.50    1.90
   4 -13  -6   23.40    2.10
  -4  13   5  206.48   10.00
  -4 -13   5  206.08    9.90
   4 -13  -5  200.08   10.00
   4 -13  -5  210.48    9.90
  -4  13   4  111.39    5.80
   4 -13  -4  110.99    5.70
   4 -13  -4  115.29    5.80
  -4 -13   4  106.59    5.60
  -4  13   3   83.29    4.50
   4 -13  -3   79.19    4.50
  -4 -13   3   83.69    4.40
   4 -13  -3   79.99    4.40
  -4  13   2   32.70    2.40
  -4 -13   2   36.00    2.40
   4 -13  -2   33.40    2.30
   4 -13  -2   35.00    2.60
  -4  13   1    2.10    0.90
   4 -13  -1    0.70    0.90
  -4 -13   1    1.00    0.80
  -4  13   0    0.10    0.70
   4 -13   0   -1.60    0.80
  -4 -13   0    0.20    0.80
  -4  13  -1    6.70    1.10
  -4 -13  -1    5.00    1.10
   4 -13   1    3.90    1.10
   4  13   2   64.69    3.80
  -4  13  -2   69.79    3.80
  -4 -13  -2   63.89    3.80
   4 -13   2   66.09    3.90
   4  13   3    1.80    0.90
  -4  13  -3    2.60    0.90
   4 -13   3    3.90    1.10
  -4 -13  -3    3.00    1.00
  -4 -13  -3    3.20    1.10
   4  13   4   54.49    3.30
  -4 -13  -4   53.39    3.30
  -4 -13  -4   53.19    3.40
   4 -13   4   54.69    3.40
   4  13   5  285.17   13.40
  -4 -13  -5  287.37   13.40
  -4 -13  -5  271.77   13.40
   4 -13   5  286.67   13.50
   4  13   6   -0.90    0.90
   4 -13   6    0.90    1.00
  -4 -13  -6    0.20    0.80
  -4 -13  -6    1.30    1.00
   4  13   7   15.70    1.90
  -4 -13  -7   15.70    1.70
   4 -13   7   18.10    1.90
  -4 -13  -7   15.10    1.60
   4  13   8  147.29    7.10
  -4 -13  -8  138.19    6.90
   4 -13   8  132.69    7.00
  -4 -13  -8  125.69    6.90
   4  13   9    5.30    1.30
   4 -13   9    0.20    1.10
  -4 -13  -9    2.90    1.10
  -4 -13  -9    2.50    1.00
   4  13  10    8.20    1.50
   4 -13  10    5.30    1.40
  -4 -13 -10    6.90    1.30
  -4 -13 -10   10.10    1.40
  -4 -13 -10   12.40    1.60
   4  13  11    2.00    1.30
  -4 -13 -11    2.50    1.10
  -4 -13 -11    4.20    1.30
  -4 -13 -11    3.20    1.00
   4 -13  11    1.50    1.20
   4  13  12    2.00    1.40
   4 -13  12    1.50    1.20
  -4 -13 -12    2.70    1.00
  -4 -13 -12    1.30    1.20
  -4 -13 -12    1.80    1.00
   4  13  13   12.70    1.90
  -4 -13 -13   11.20    1.40
   4 -13  13   13.40    1.80
  -4 -13 -13   13.50    1.90
  -4 -13 -13   12.50    1.40
   4  13  14    8.60    1.70
  -4 -13 -14    4.60    0.90
   4 -13  14    7.50    1.50
  -4 -13 -14    5.70    0.90
  -4 -13 -14    6.10    1.60
   4  13  15    0.50    1.40
  -4 -13 -15    3.30    1.50
   4 -13  15    0.30    1.20
   4  13  16    8.70    1.80
  -4 -13 -16    8.50    1.80
   4 -13  16    5.10    1.50
  -4 -14  16    0.70    0.90
  -4 -14  16    0.80    1.10
   4 -14 -16    3.00    2.10
  -4 -14  15   12.60    1.40
   4 -14 -15   12.40    2.50
  -4 -14  15    8.30    1.40
  -4 -14  14    3.90    1.00
   4 -14 -14    2.50    1.90
  -4 -14  14    3.80    1.20
  -4 -14  13   -1.30    0.90
  -4 -14  13    1.00    0.80
   4 -14 -13   -0.40    1.60
   4 -14 -12    6.40    1.00
  -4 -14  12    7.20    1.20
   4 -14 -12    7.60    1.00
  -4 -14  12    6.50    1.30
   4 -14 -12    7.50    2.00
  -4 -14  11    6.60    1.30
  -4 -14  11    6.70    1.10
   4 -14 -11    6.10    1.80
   4 -14 -11    7.60    1.10
   4 -14 -10   12.70    1.50
  -4 -14  10   13.00    1.50
  -4 -14  10   10.70    1.40
  -4 -14   9   21.10    2.00
   4 -14  -9   24.30    2.20
   4 -14  -9   24.40    2.00
  -4 -14   9   28.70    2.30
  -4  14   8    4.00    1.10
   4 -14  -8    6.00    1.10
  -4 -14   8    3.90    1.00
  -4 -14   8    3.10    1.10
   4 -14  -8    4.60    1.10
  -4  14   7   32.70    2.40
   4 -14  -7   26.60    2.20
   4 -14  -7   28.20    2.40
  -4 -14   7   24.40    2.10
  -4  14   6   12.00    1.50
   4 -14  -6   11.30    1.40
  -4 -14   6    9.80    1.30
   4 -14  -6    8.20    1.30
  -4  14   5    8.80    1.30
  -4 -14   5    7.90    1.20
   4 -14  -5    5.80    1.30
   4 -14  -5    7.60    1.30
  -4  14   4    8.00    1.30
   4 -14  -4    6.70    1.30
  -4 -14   4    4.80    1.10
   4 -14  -4    6.90    1.10
  -4  14   3   30.80    2.40
  -4 -14   3   30.20    2.30
   4 -14  -3   31.40    2.50
   4 -14  -3   28.10    2.20
  -4  14   2    4.40    1.10
  -4 -14   2    5.30    1.00
   4 -14  -2    5.00    1.00
   4 -14  -2    3.60    1.10
  -4  14   1   40.90    2.80
   4 -14  -1   42.00    2.90
  -4 -14   1   39.60    2.70
  -4  14   0    3.40    1.00
  -4 -14   0    3.30    1.00
   4 -14   0    2.20    1.10
  -4  14  -1   10.60    1.40
  -4 -14  -1    9.30    1.40
  -4 -14  -1    9.50    1.30
   4 -14   1   10.40    1.50
  -4 -14  -2    5.00    1.20
  -4 -14  -2    6.90    1.20
   4 -14   2    6.00    1.20
   4  14   3    1.10    0.90
   4 -14   3   -0.70    1.00
  -4 -14  -3   -0.80    0.80
  -4 -14  -3    1.10    1.00
   4  14   4   29.30    2.50
  -4 -14  -4   34.70    2.60
  -4 -14  -4   33.80    2.50
   4 -14   4   33.30    2.70
   4  14   5    3.90    1.10
  -4 -14  -5    1.80    1.10
  -4 -14  -5    1.00    0.90
   4 -14   5    2.50    1.20
   4  14   6  204.38    9.60
   4 -14   6  189.48    9.60
  -4 -14  -6  198.88    9.60
  -4 -14  -6  185.18    9.50
   4  14   7    4.20    1.30
   4 -14   7    1.90    1.20
  -4 -14  -7    2.20    1.00
  -4 -14  -7    2.80    1.20
   4  14   8   29.00    2.70
   4 -14   8   30.20    2.70
  -4 -14  -8   26.50    2.50
  -4 -14  -8   31.80    2.50
   4  14   9   72.79    4.40
  -4 -14  -9   71.99    4.30
   4 -14   9   77.19    4.50
  -4 -14  -9   68.79    4.20
   4  14  10    2.20    1.30
  -4 -14 -10    2.00    1.20
  -4 -14 -10    0.80    1.10
   4 -14  10    1.40    1.20
  -4 -14 -10   -0.10    0.90
   4  14  11    1.40    1.30
  -4 -14 -11    1.10    1.00
   4 -14  11    3.40    1.30
  -4 -14 -11    1.20    0.90
   4  14  12    1.60    1.40
  -4 -14 -12   -0.50    0.80
   4 -14  12    1.20    1.20
  -4 -14 -12   -1.30    0.90
  -4 -14 -12    0.20    1.20
   4  14  13    1.50    1.40
   4 -14  13    2.50    1.40
  -4 -14 -13    4.10    1.10
  -4 -14 -13    5.40    1.50
   4  14  14   -0.50    1.30
  -4 -14 -14   -0.10    0.70
  -4 -14 -14   -0.10    1.20
  -4 -14 -14    0.20    1.00
   4 -14  14    1.10    1.30
   4  14  15    2.70    1.50
   4 -14  15   -0.20    1.20
  -4 -14 -15    1.20    1.40
  -4 -15  15    2.40    1.00
  -4 -15  15    1.10    1.10
   4 -15 -15    2.20    2.00
   4 -15 -14    2.30    1.90
  -4 -15  14    2.90    1.00
  -4 -15  14    2.80    1.20
  -4 -15  13    1.80    1.00
   4 -15 -13    2.40    2.10
   4 -15 -13    3.20    0.70
   4 -15 -13    3.90    0.80
  -4 -15  13    3.70    1.20
   4 -15 -12   39.80    2.40
  -4 -15  12   41.70    2.90
   4 -15 -12   36.90    3.70
  -4 -15  12   34.80    2.70
  -4 -15  11   15.80    1.60
   4 -15 -11   14.80    1.70
  -4 -15  11   15.50    1.80
  -4 -15  10   31.60    2.50
   4 -15 -10   31.00    2.40
  -4 -15  10   37.70    2.70
   4 -15 -10   34.70    2.60
   4 -15  -9   -1.00    0.80
  -4 -15   9    0.90    1.00
   4 -15  -9   -0.30    0.90
  -4 -15   9    0.20    0.80
   4 -15  -8   34.10    2.70
   4 -15  -8   36.80    2.50
  -4 -15   8   32.50    2.50
  -4 -15   8   32.10    2.70
  -4 -15   7    0.00    0.90
   4 -15  -7   -0.20    0.90
   4 -15  -7    0.20    1.00
  -4 -15   7    0.80    1.00
  -4  15   6    0.60    1.00
  -4 -15   6    1.90    0.90
   4 -15  -6    3.50    1.10
   4 -15  -6    2.70    1.10
  -4 -15   6    2.40    1.10
  -4  15   5   10.90    1.50
   4 -15  -5    6.10    1.30
   4 -15  -5   10.80    1.40
  -4 -15   5    9.40    1.40
  -4 -15   5    9.60    1.30
  -4  15   4    2.00    1.00
  -4 -15   4    2.20    0.90
  -4 -15   4    2.00    1.10
   4 -15  -4    3.40    1.20
   4 -15  -4    4.00    1.10
  -4  15   3   61.69    3.80
   4 -15  -3   71.19    4.10
  -4 -15   3   64.09    3.90
  -4 -15   3   66.39    3.80
   4 -15  -3   59.99    3.70
  -4  15   2   15.10    1.70
  -4 -15   2   17.10    1.80
   4 -15  -2   11.70    1.60
  -4 -15   2   10.90    1.40
   4 -15  -2   12.30    1.50
  -4  15   1    3.10    1.10
  -4 -15   1    8.40    1.30
   4 -15  -1    3.40    1.00
  -4 -15   1    5.70    1.30
   4 -15  -1    4.80    1.20
  -4 -15   0    1.50    1.00
  -4 -15   0    2.00    1.00
   4 -15   0    1.50    1.10
  -4 -15  -1   -0.10    0.90
  -4 -15  -1    0.10    0.90
   4 -15   1   -0.50    1.00
   4 -15   2    2.70    1.20
  -4 -15  -2    2.60    1.10
  -4 -15  -2    2.30    1.00
  -4 -15  -3    4.00    1.20
   4 -15   3    5.90    1.30
  -4 -15  -3    3.10    1.00
   4  15   4   42.70    3.00
   4 -15   4   42.10    3.10
  -4 -15  -4   40.50    2.90
  -4 -15  -4   41.40    3.10
   4  15   5    1.80    1.10
  -4 -15  -5    0.40    1.10
   4 -15   5    4.40    1.40
  -4 -15  -5    2.20    1.10
   4  15   6   44.70    3.10
  -4 -15  -6   39.00    3.10
  -4 -15  -6   42.50    2.90
   4 -15   6   39.90    3.20
   4  15   7   92.19    5.20
  -4 -15  -7   92.69    5.20
   4 -15   7   93.79    5.30
  -4 -15  -7   85.69    5.00
   4  15   8   43.10    3.20
  -4 -15  -8   43.90    3.20
  -4 -15  -8   36.70    2.90
   4 -15   8   46.80    3.30
   4  15   9   16.10    2.00
  -4 -15  -9   21.20    2.10
  -4 -15  -9   14.60    1.90
   4 -15   9   20.30    2.20
   4  15  10    2.70    1.40
  -4 -15 -10    1.40    1.20
  -4 -15 -10    1.80    1.20
  -4 -15 -10    0.80    1.00
   4 -15  10    0.20    1.20
   4  15  11   -1.20    1.20
   4 -15  11    0.10    1.20
  -4 -15 -11    1.20    1.00
  -4 -15 -11   -1.00    1.00
  -4 -15 -11    1.40    1.30
   4  15  12    3.00    1.50
  -4 -15 -12    3.40    1.20
  -4 -15 -12    3.30    1.10
   4 -15  12    2.00    1.40
  -4 -15 -12    4.90    1.50
   4  15  13   -0.30    1.40
  -4 -15 -13    0.50    1.30
  -4 -15 -13    1.40    1.00
   4 -15  13   -0.20    1.20
  -4 -15 -13    1.50    0.90
   4  15  14   -0.10    1.40
  -4 -15 -14    0.70    0.80
  -4 -15 -14    1.30    1.40
   4 -15  14    0.80    1.30
  -4 -15 -14    2.60    1.00
   4  15  15    2.60    1.60
  -4 -15 -15    0.80    1.40
  -4 -15 -15    0.70    0.60
   4 -15  15    1.70    1.40
  -4 -15 -15    0.40    0.50
  -4 -16  15    6.60    1.50
   4 -16 -15    6.60    2.20
  -4 -16  15    6.60    1.30
  -4 -16  14    7.00    1.40
   4 -16 -14    4.40    2.00
  -4 -16  14    3.00    1.10
   4 -16 -13    0.10    1.70
  -4 -16  13   -1.30    1.40
   4 -16 -13   -0.60    0.60
  -4 -16  13    1.60    1.20
   4 -16 -13    1.20    0.80
   4 -16 -12   -1.20    0.90
  -4 -16  12   -0.50    0.90
   4 -16 -12    0.90    0.80
  -4 -16  12   -0.10    1.10
  -4 -16  11    7.10    1.30
   4 -16 -11    6.00    1.30
  -4 -16  11    3.90    1.30
   4 -16 -11    4.00    1.10
  -4 -16  10    0.70    1.10
  -4 -16  10    1.30    0.90
   4 -16 -10    1.10    1.10
   4 -16 -10    2.10    1.00
  -4 -16   9    1.60    1.20
   4 -16  -9    1.80    1.10
   4 -16  -9    0.90    1.00
  -4 -16   9    2.90    1.00
  -4 -16   8   -0.20    1.00
  -4 -16   8    0.50    0.90
   4 -16  -8    0.90    1.00
   4 -16  -8    1.10    1.10
  -4 -16   7   14.80    1.60
  -4 -16   7   18.00    2.00
   4 -16  -7   14.20    1.80
   4 -16  -7   17.70    1.80
   4 -16  -6    0.90    1.00
  -4 -16   6    0.90    1.00
  -4 -16   6    1.20    1.10
   4 -16  -6    4.40    1.30
   4 -16  -5   28.10    2.50
   4 -16  -5   31.10    2.70
  -4 -16   5   34.40    2.50
  -4 -16   5   33.80    2.70
  -4 -16   4   17.40    1.90
  -4 -16   4   21.60    2.00
   4 -16  -4   26.20    2.40
   4 -16  -4   18.00    1.90
   4 -16  -3    0.00    0.90
  -4 -16   3    0.50    1.00
  -4 -16   3   -0.80    0.80
   4 -16  -3   -0.90    1.00
  -4 -16   2   13.20    1.60
   4 -16  -2   12.90    1.70
  -4 -16   2   15.80    1.90
   4 -16  -2   18.10    1.90
  -4 -16   1   19.40    1.90
   4 -16  -1   19.70    2.10
  -4 -16   1   17.70    1.90
   4 -16  -1   22.70    2.10
   4 -16   0   10.70    1.60
  -4 -16   0   13.30    1.80
  -4 -16   0   11.50    1.50
  -4 -16  -1    0.90    0.90
  -4 -16  -1   -0.50    1.00
   4 -16   1    1.70    1.20
   4 -16   2   52.79    3.70
  -4 -16  -2   56.69    3.50
  -4 -16  -2   55.69    3.60
   4 -16   3   19.40    2.20
  -4 -16  -3   15.50    1.80
  -4 -16  -3   21.10    2.10
  -4 -16  -4   -0.30    1.10
  -4 -16  -4    2.00    1.10
   4 -16   4    1.80    1.30
   4  16   5   16.00    1.90
  -4 -16  -5   25.10    2.20
  -4 -16  -5   21.60    2.20
   4 -16   5   21.10    2.30
   4  16   6    7.50    1.60
  -4 -16  -6    7.60    1.40
   4 -16   6    9.80    1.70
  -4 -16  -6    7.20    1.50
   4  16   7   -1.00    1.10
  -4 -16  -7    1.40    1.10
   4 -16   7    0.80    1.30
  -4 -16  -7   -1.80    1.10
   4  16   8    2.60    1.40
  -4 -16  -8   -0.80    1.10
   4 -16   8    0.50    1.20
  -4 -16  -8   -0.20    0.90
   4  16   9    1.90    1.30
  -4 -16  -9    1.40    1.10
  -4 -16  -9    5.00    1.40
   4 -16   9    0.40    1.20
   4  16  10    6.80    1.70
  -4 -16 -10    8.70    1.50
   4 -16  10    6.10    1.60
  -4 -16 -10    4.80    1.30
   4  16  11    2.00    1.40
   4 -16  11    1.90    1.40
  -4 -16 -11    2.30    1.20
  -4 -16 -11    2.20    1.10
  -4 -16 -11    3.00    1.40
   4 -16  12   -2.00    1.20
  -4 -16 -12    0.50    1.00
  -4 -16 -12    0.50    1.30
  -4 -16 -12    1.50    1.20
   4  16  13    0.70    1.50
  -4 -16 -13    1.60    1.10
  -4 -16 -13    0.60    1.00
  -4 -16 -13    1.00    1.40
   4 -16  13    0.50    1.30
   4  16  14    2.60    1.50
  -4 -16 -14    1.10    1.00
  -4 -16 -14    0.60    1.40
   4 -16  14    1.60    1.50
  -4 -16 -14    0.40    0.80
   4 -17 -14    4.10    0.60
   4 -17 -14    3.80    0.60
  -4 -17  14    5.50    1.30
  -4 -17  14    6.10    1.50
   4 -17 -14    1.40    1.90
  -4 -17  13   18.00    2.00
   4 -17 -13   14.50    1.50
  -4 -17  13   13.60    1.70
   4 -17 -13   11.90    1.30
   4 -17 -13   18.00    2.70
   4 -17 -12   15.10    1.70
  -4 -17  12   17.30    1.80
  -4 -17  12   12.90    1.80
   4 -17 -12   12.90    1.50
   4 -17 -12   14.70    2.50
   4 -17 -11    2.10    1.00
  -4 -17  11    3.10    1.10
   4 -17 -11    1.60    1.10
  -4 -17  11    1.20    1.30
  -4 -17  10    2.40    1.10
  -4 -17  10    1.60    1.20
   4 -17 -10    3.00    1.10
   4 -17 -10    1.60    1.20
  -4 -17   9    0.80    1.80
  -4 -17   9    2.60    1.30
   4 -17  -9   -1.60    0.80
   4 -17  -9    0.60    1.10
   4 -17  -8   29.30    2.40
  -4 -17   8   25.40    3.30
   4 -17  -8   27.50    2.50
  -4 -17   8   23.20    2.30
  -4 -17   7    0.70    1.10
  -4 -17   7    1.50    1.00
   4 -17  -7   -1.30    1.10
   4 -17  -7    0.80    1.00
  -4 -17   6   22.90    2.20
   4 -17  -6   19.10    2.10
  -4 -17   6   15.10    1.80
   4 -17  -6   19.10    2.00
   4 -17  -5   47.50    3.20
  -4 -17   5   40.80    3.10
  -4 -17   5   54.59    3.50
   4 -17  -5   45.70    3.40
  -4 -17   4   71.09    4.50
   4 -17  -4   83.09    4.80
  -4 -17   4   84.89    4.70
   4 -17  -4   76.49    4.50
   4 -17  -3   41.80    3.20
  -4 -17   3   35.00    3.00
  -4 -17   3   41.30    2.90
   4 -17  -3   36.00    2.80
  -4 -17   2   10.40    1.60
   4 -17  -2   10.50    1.60
   4 -17  -2    7.30    1.50
  -4 -17   2    6.60    1.40
  -4 -17   1    1.40    1.20
   4 -17  -1    0.10    1.20
   4 -17  -1    1.10    0.90
  -4 -17   0    7.80    1.50
   4 -17   0    9.20    1.70
  -4 -17  -1    2.70    1.30
   4 -17   1    1.50    1.20
   4 -17   2   47.00    3.40
  -4 -17  -2   45.70    3.30
  -4 -17  -2   42.70    3.10
  -4 -17  -3   22.30    2.30
  -4 -17  -3   17.00    1.90
   4 -17   3   18.50    2.10
   4 -17   4   82.49    5.20
  -4 -17  -4   87.29    5.00
  -4 -17  -4   90.89    5.20
  -4 -17  -5  155.58    8.00
   4 -17   5  148.69    8.00
  -4 -17  -5  150.38    7.80
   4  17   6   37.80    2.90
   4 -17   6   33.20    3.00
  -4 -17  -6   30.50    2.70
  -4 -17  -6   29.60    2.90
   4  17   7   -0.30    1.20
  -4 -17  -7    0.20    1.00
  -4 -17  -7    0.80    1.30
   4 -17   7    1.00    1.40
   4  17   8    9.20    1.70
   4 -17   8    5.50    1.50
  -4 -17  -8    6.70    1.40
  -4 -17  -8    7.60    1.60
   4  17   9   31.80    3.10
   4 -17   9   29.00    2.80
  -4 -17  -9   33.90    3.00
  -4 -17  -9   29.50    2.70
   4  17  10    4.40    1.70
  -4 -17 -10    3.50    1.30
  -4 -17 -10    3.80    1.40
   4 -17  10    3.60    1.50
   4  17  11    6.80    1.80
  -4 -17 -11    7.20    1.50
  -4 -17 -11    7.00    1.40
   4 -17  11    7.10    1.70
  -4 -17 -11    4.80    1.60
   4  17  12    1.20    1.40
  -4 -17 -12    1.00    1.30
   4 -17  12    0.80    1.40
  -4 -17 -12    2.20    1.20
  -4 -17 -12    3.20    1.10
   4  17  13   -0.90    1.40
  -4 -17 -13    0.30    0.90
  -4 -17 -13    0.60    1.50
  -4 -17 -13    0.20    1.10
   4 -17  13   -0.80    1.30
   4 -18 -13    1.30    1.00
  -4 -18  13    0.30    1.20
   4 -18 -13   -0.10    1.90
   4 -18 -12    1.90    1.00
   4 -18 -12    0.90    1.10
  -4 -18  12    0.20    1.30
   4 -18 -12    0.00    1.80
   4 -18 -11   12.50    1.60
  -4 -18  11    8.30    1.50
   4 -18 -11    9.60    1.60
  -4 -18  11   11.20    1.80
  -4 -18  10    0.40    1.10
  -4 -18  10   -1.50    1.20
   4 -18 -10    1.30    1.20
   4 -18 -10    3.30    1.10
   4 -18  -9    8.10    1.40
  -4 -18   9    8.60    1.40
  -4 -18   9    4.70    1.50
[truncated: 876,283 more chars]
